# Supplementary material for: A 3D human iPSC-derived multi-cell type neurosphere system to model cellular responses to chronic amyloidosis
Source: J Neuroinflammation. 2025 Apr 24;22:119. doi: 10.1186/s12974-025-03433-3 (PMC12023538; doi:10.1186/s12974-025-03433-3)
Supplement: Supplementary file 13 — Supplementary Material 13: Supplementary Tables. [file 12974_2025_3433_MOESM13_ESM.xlsx]

## Sheet: S1
Supplementary Table 1:
Neuronal Progenitor Cell (NPC) Differentiation:	Neurosphere Generation:	Microglia Differentiation:
Basal Neural Maintenance Media (BNMM) (for 500 mL):	Neurosphere Expansion Media (NEX) (for 50 mL):	Embryoid Body Media (EB):
250 mL DMEM/F12 (Gibco 11320-033)	23.25 mL DMEM/F12 (Gibco 11320-033)	Essential 8TM Medium (Thermo Scientific A1517001)
250 mL Neurobasal (Gibco 21103049)	23.25 mL Neurobasal (Gibco 21103049)	50 ng/mL BMP4 (STEMCELL Technologies 78211)
2.5 mL N2 supplement (Gibco 17502-048)	0.5 mL N2 supplement (Gibco 17502-048)	50 ng/mL VEGF-121 (BioLegend 583202)
5 mL B27 supplement (Gibco 17504-044)	1 mL B27 supplement (Gibco 17504-044)	20 ng/mL SCF (Thermo Fisher PHC2115)
2.5 mL GlutaMax (Gibco 35050-061)	0.5 mL GlutaMax (Gibco 35050-061)	Y-27632 (10 µM) (EMD Millipore 688000-5MG))
2.5 mL ITS-A (Gibco 51300-044)	0.5 mL ITS-A (Gibco 51300-044)
0.4 mL BME (Thermo Fisher 21985023)	0.5 mL NEAA (Thermo Fisher 11140050)	Hematopoietic Differentiation Media (HDM) (for 50 mL):
2.5 mL NEAA (Thermo Fisher 11140050)	0.5 mL P/S (Thermo Fisher 15140-122)	X-VIVO 15 (Lonza 04-418Q)
5 mL P/S (Thermo Fisher 15140-122)	bFGF (20 ng/mL) (Sigma Aldrich F0291-25UG)	0.5 mL GlutaMax (Gibco 35050-061)
		50 µL BME (Thermo Fisher 21985023)
Neural Induction Media:	Neurosphere Differentiation Media (NDM) (for 50 mL):	5 µL M-CSF (1 mg/mL) (Thermo Fisher PHC9501)
BNMM	47.5 mL BrainPhysTM Neuronal Medium (STEMCELL Technologies 05793)	5 µL IL-3 (250 µg/mL) (STEMCELL Technologies 78040)
SB 431542 (10 µM) (Tocris 1614)	1 mL SM1 supplement (STEMCELL Technologies 05793)
LDN 193189 (0.5 µM) (Tocris 6053)	0.5 mL N2A supplement (STEMCELL Technologies 05793)	Microglial Differentiation Media (MDM) (for 50 mL):
Y-27632 (10 µM) (EMD Millipore 688000-5MG))	0.5 mL P/S (Thermo Fisher 15140-122)	49 mL Advanced DMEM/F12 (Thermo Fisher 12634010)
bFGF (20 ng/mL) (Sigma Aldrich F0291-25UG)	0.5 mL cAMP (50mg/mL) (Sigma Aldrich D0627-1G)	0.5 mL GlutaMax (Gibco 35050-061)
	0.1 mL ascorbic acid (100 µM) (STEMCELL Technologies 72132)	0.5 mL P/S (Thermo Fisher 15140-122)
Neural Stem Cell Media:	5 µL BDNF (100 µg/mL) (STEMCELL Technologies 78005)	5 µL GM-CSF (100 µg/mL) (BioLegend 577906)
BNMM	5 µL GDNF (100 µg/mL) (Cedarlane Labs CLY100-02-100UG)	5 µL IL-34 (1 mg/mL) (BioLegend 577906)
bFGF (20 ng/mL) (Sigma Aldrich F0291-25UG)		5 µL TGFβ1 (500 µg/mL) (PeproTech 100-21)
	Neurosphere Maintenance Media (NMM) (for 50 mL):	1.25 µL M-CSF (1 mg/mL) (Thermo Fisher PHC9501)
	48 mL BrainPhysTM Neuronal Medium (STEMCELL Technologies 05793)
	1 mL SM1 supplement (STEMCELL Technologies 05793)
	0.5 mL N2A supplement (STEMCELL Technologies 05793)
	0.5 mL P/S (Thermo Fisher 15140-122)
	5 µL BDNF (100 µg/mL) (STEMCELL Technologies 78005)
	5 µL GDNF (100 µg/mL) (Cedarlane Labs CLY100-02-100UG)
	Additional supplements after adding hiMG to cultures:
	5 µL IL-34 (1 mg/mL) (BioLegend 577906)
	5 µL TGFβ1 (500 µg/mL) (PeproTech 100-21)

## Sheet: S2
Supplementary Table 2:
ctrl hiNS(+) astrocyte DEGs:
gene	p_val	avg_log2FC	pct.1	pct.2	p_val_adj	average FC
MT-ATP6	3.33677e-18	1.69863	0.877	0.851	8.20344e-14	3.24593
MT-CO3	3.26753e-17	1.43878	0.916	0.87	8.03323e-13	2.71092
MT-ND3	6.22916e-17	1.45617	0.852	0.773	1.53144e-12	2.74378
NOVA1	5.28592e-16	0.748004	0.989	0.994	1.29954e-11	1.67947
IGFBP2	7.56413e-15	1.71979	0.751	0.64	1.85964e-10	3.29389
HIVEP3	2.6663e-14	1.95361	0.542	0.321	6.5551e-10	3.87344
CFI	2.8299e-12	1.91557	0.449	0.247	6.95731e-08	3.77263
MT-CO2	2.84426e-12	1.23228	0.883	0.873	6.9926e-08	2.34938
ROBO2	9.82505e-12	1.35764	0.458	0.24	2.41549e-07	2.56265
PSD3	4.55013e-11	0.857193	0.868	0.834	1.11865e-06	1.81151
METRN	1.46999e-10	1.5903	0.498	0.341	3.61398e-06	3.01111
ZEB1	1.73281e-10	1.17798	0.87	0.834	4.26012e-06	2.2626
CPNE4	3.99397e-10	2.061	0.361	0.172	9.81918e-06	4.17275
PLS3	5.44019e-10	0.867934	0.681	0.536	1.33747e-05	1.82505
AUTS2	5.98331e-10	0.821552	0.923	0.922	1.471e-05	1.76731
MT-CO1	6.60798e-10	0.846721	0.923	0.925	1.62457e-05	1.79841
VIM	9.50775e-10	0.933	0.83	0.825	2.33748e-05	1.90924
GRIK2	1.08649e-09	2.03304	0.361	0.182	2.67113e-05	4.09266
TRIO	1.44049e-09	0.751616	0.835	0.818	3.54143e-05	1.68368
CALN1	1.58967e-09	2.39431	0.302	0.127	3.9082e-05	5.25726
PCCA	1.96078e-09	1.51716	0.443	0.269	4.82059e-05	2.86227
MOXD1	3.46763e-09	3.86133	0.187	0.045	8.52518e-05	14.5337
NFIA-AS2	7.91297e-09	2.00772	0.504	0.37	0.00019454	4.02147
LINC02506	8.30319e-09	1.95324	0.315	0.143	0.000204134	3.87243
SPP1	1.43363e-08	2.71657	0.176	0.042	0.000352457	6.57309
MT-ND2	3.11894e-08	1.25675	0.61	0.513	0.000766792	2.38956
STK32B	3.29713e-08	2.77877	0.222	0.081	0.0008106	6.86266
AC092957.1	4.71673e-08	2.70982	0.22	0.075	0.00115961	6.54242
NTN1	6.38259e-08	0.622944	0.841	0.776	0.00156916	1.54001
MT-ND4	8.6974e-08	1.21117	0.725	0.685	0.00213826	2.31525
MT-CYB	1.2602e-07	1.05158	0.826	0.851	0.0030982	2.07279
ACSL3	1.31073e-07	1.06134	0.641	0.588	0.00322242	2.08687
ZBTB20-AS5	1.82374e-07	0.858561	0.804	0.773	0.00448367	1.81323
ADGRV1	2.95889e-07	2.51668	0.222	0.088	0.00727442	5.72265
NRCAM	2.96225e-07	0.813681	0.789	0.795	0.00728268	1.75769
GRIN2B	4.36442e-07	0.99067	0.586	0.438	0.0107299	1.98711
FRYL	4.70641e-07	0.713141	0.767	0.737	0.0115707	1.63937
CSMD2	4.74841e-07	1.75584	0.269	0.127	0.011674	3.37723
MT-ND5	8.40952e-07	1.23097	0.526	0.422	0.0206748	2.34725
FABP7	8.5612e-07	1.23757	0.597	0.523	0.0210477	2.35802
AL110292.1	8.60424e-07	2.45041	0.289	0.156	0.0211535	5.46572
AC073050.1	9.95038e-07	1.03035	0.661	0.623	0.024463	2.04252
RHOBTB3	1.03514e-06	2.4148	0.337	0.214	0.0254488	5.33246
AC097654.1	1.33527e-06	1.61248	0.238	0.104	0.0328275	3.05777

## Sheet: S3
Supplementary Table 3:
ctrl hiNS(-) astrocyte DEGs:
gene	p_val	avg_log2FC	pct.1	pct.2	p_val_adj	average FC
NRXN1	9.75814e-39	2.27093	0.802	0.37	2.39904e-34	4.82635
PI15	1.87953e-36	3.47952	0.422	0.048	4.62083e-32	11.1542
NTRK2	5.32724e-33	1.23327	0.968	0.7	1.3097e-28	2.35099
GPM6A	4.62222e-31	1.08205	0.971	0.87	1.13637e-26	2.11704
LRP8	2.82988e-30	1.69507	0.669	0.247	6.95726e-26	3.23792
GRAMD1B	4.59012e-29	2.40877	0.516	0.143	1.12848e-24	5.31022
GABBR2	1.61235e-27	1.14346	0.88	0.524	3.96397e-23	2.2091
FUT9	2.09943e-27	1.55876	0.711	0.328	5.16144e-23	2.946
AC011632.1	2.75548e-27	2.72766	0.36	0.051	6.77436e-23	6.62382
2024-03-03	4.82056e-25	1.4288	0.867	0.542	1.18514e-20	2.69222
CSMD3	5.54815e-25	1.51912	0.831	0.531	1.36401e-20	2.86617
ADGRB3	7.26921e-25	0.958066	0.984	0.947	1.78713e-20	1.9427
RGS7	9.21441e-24	1.66698	0.727	0.377	2.26536e-19	3.17549
LAMA4	2.35663e-23	1.58086	0.643	0.264	5.79378e-19	2.99148
ANOS1	9.39361e-23	1.92556	0.464	0.137	2.30942e-18	3.79883
CPLX1	9.7084e-23	3.43957	0.256	0.022	2.38681e-18	10.8496
THSD4	2.44976e-21	2.11062	0.487	0.17	6.02273e-17	4.31878
RBMS3	2.77792e-21	1.7567	0.555	0.229	6.82951e-17	3.37924
AL023755.1	3.92382e-21	1.72859	0.347	0.07	9.64671e-17	3.31404
NRG3	8.07879e-20	0.973519	0.909	0.672	1.98617e-15	1.96362
CHRM2	2.14085e-19	2.1177	0.292	0.053	5.26328e-15	4.34002
MMD2	2.2184e-19	1.76402	0.399	0.112	5.45394e-15	3.39643
SLIT1	6.92016e-19	0.872167	0.808	0.438	1.70132e-14	1.83041
AL606760.1	1.43258e-18	1.67549	0.364	0.095	3.52199e-14	3.19429
AC009264.1	1.98846e-18	1.42908	0.506	0.205	4.88864e-14	2.69276
PDE1C	4.09533e-18	1.40985	0.49	0.178	1.00684e-13	2.6571
AC006206.2	1.16418e-17	4.1311	0.166	0.004	2.86213e-13	17.522
AC092691.1	2.96151e-17	0.997778	0.873	0.654	7.28087e-13	1.99692
NCKAP5	5.67475e-17	0.947538	0.919	0.722	1.39514e-12	1.92858
CADM1	6.39251e-17	0.956167	0.958	0.826	1.5716e-12	1.94015
STUM	7.19548e-17	1.44618	0.286	0.059	1.76901e-12	2.72485
HS6ST2	1.13612e-16	2.62234	0.325	0.088	2.79315e-12	6.15746
AC018697.1	3.513e-16	2.96233	0.227	0.035	8.63671e-12	7.7938
PCDH7	4.41286e-16	0.898896	0.815	0.546	1.0849e-11	1.86464
KCNH8	4.69682e-16	1.52238	0.416	0.15	1.15471e-11	2.87266
EEPD1	5.83541e-16	1.19395	0.656	0.341	1.43463e-11	2.28779
NBEA	7.57709e-16	0.972672	0.873	0.595	1.86283e-11	1.96247
SGIP1	1.05204e-15	1.13736	0.545	0.236	2.58645e-11	2.19978
SPON1	1.13346e-15	0.77303	0.828	0.586	2.78662e-11	1.70885
SNCAIP	2.62984e-15	0.824146	0.903	0.685	6.46545e-11	1.77049
NTM	3.01057e-15	0.955349	0.659	0.355	7.40148e-11	1.93905
PARD3B	4.48562e-15	0.732234	0.948	0.78	1.10279e-10	1.66121
ADGRG6	6.4849e-15	1.53222	0.289	0.073	1.59431e-10	2.89232
AR	8.02368e-15	1.36656	0.419	0.156	1.97262e-10	2.57854
BCL2	9.17431e-15	1.31547	0.455	0.187	2.2555e-10	2.48884
AC092944.1	1.39486e-14	1.41897	0.393	0.141	3.42926e-10	2.67394
IL1RAPL2	1.39708e-14	2.98155	0.234	0.048	3.43472e-10	7.89834
CST3	3.0182e-14	0.716138	0.776	0.43	7.42023e-10	1.64278
GPHN	4.56346e-14	0.86214	0.873	0.678	1.12193e-09	1.81773
POU6F2	6.03647e-14	2.56488	0.211	0.037	1.48407e-09	5.91704
AP000676.5	6.53519e-14	2.41518	0.224	0.044	1.60668e-09	5.33386
AL049629.1	1.37681e-13	1.75241	0.282	0.077	3.3849e-09	3.36921
MIR2052HG	1.56038e-13	1.31756	0.399	0.152	3.8362e-09	2.49244
TAOK3	3.46903e-13	0.780093	0.873	0.696	8.5286e-09	1.71724
NR2F2-AS1	3.52572e-13	0.982022	0.708	0.419	8.66799e-09	1.97523
MAST4	3.5744e-13	1.03954	0.519	0.244	8.78766e-09	2.05557
SALL3	3.70388e-13	0.998189	0.373	0.126	9.10599e-09	1.99749
KCNIP1	4.81975e-13	0.874913	0.763	0.474	1.18493e-08	1.8339
LINC00491	5.57743e-13	2.00617	0.201	0.037	1.37121e-08	4.01715
LINC02245	5.66036e-13	1.1254	0.354	0.119	1.3916e-08	2.18163
FBLN5	7.02541e-13	1.07719	0.461	0.196	1.7272e-08	2.10992
SGCD	1.07406e-12	2.12811	0.231	0.053	2.64058e-08	4.37143
LSAMP	1.1128e-12	0.557129	0.99	0.965	2.73582e-08	1.47134
SH3GL2	1.18134e-12	1.25834	0.292	0.088	2.90433e-08	2.39221
AC068587.4	1.3663e-12	0.742702	0.795	0.535	3.35905e-08	1.67331
AC010974.2	1.9817e-12	0.74659	0.617	0.324	4.87202e-08	1.67782
MIR100HG	2.05013e-12	0.562213	0.981	0.811	5.04025e-08	1.47653
TMEM161B-AS1	2.17302e-12	0.669257	0.799	0.551	5.34237e-08	1.59025
AC022140.1	2.26004e-12	0.703485	0.24	0.059	5.5563e-08	1.62843
AC104041.1	2.41525e-12	0.851	0.756	0.463	5.93789e-08	1.80375
AC012409.2	2.42035e-12	0.827377	0.724	0.469	5.95044e-08	1.77446
ELMO1	2.64814e-12	1.11098	0.399	0.159	6.51046e-08	2.15992
AC024996.1	2.69371e-12	1.74482	0.179	0.029	6.62247e-08	3.35153
ANKRD6	3.62073e-12	0.758652	0.731	0.432	8.90157e-08	1.69191
MEGF10	3.81616e-12	1.25758	0.399	0.163	9.38202e-08	2.39094
LDB2	3.87452e-12	1.25154	0.519	0.264	9.5255e-08	2.38095
AC022101.1	3.89392e-12	0.819929	0.766	0.478	9.5732e-08	1.76532
AC068725.1	3.90357e-12	2.77103	0.156	0.02	9.59692e-08	6.82594
CNTN3	4.12294e-12	1.15806	0.338	0.119	1.01362e-07	2.23158
VAT1L	4.9916e-12	0.657353	0.594	0.308	1.22718e-07	1.57719
KCNN2	5.37931e-12	1.83635	0.289	0.095	1.3225e-07	3.57106
CACNA1C	5.63958e-12	0.805253	0.766	0.529	1.38649e-07	1.74745
PDE10A	6.10689e-12	0.98761	0.74	0.474	1.50138e-07	1.9829
AC079052.1	7.19257e-12	1.05979	0.591	0.333	1.76829e-07	2.08462
AC105383.1	8.5482e-12	1.3424	0.24	0.062	2.10158e-07	2.53573
ALCAM	9.42214e-12	0.79861	0.808	0.566	2.31643e-07	1.73942
SLCO1A2	9.74864e-12	0.947622	0.318	0.108	2.3967e-07	1.92869
CSGALNACT1	1.03218e-11	0.981991	0.458	0.207	2.53762e-07	1.97519
DGKI	1.17547e-11	0.768209	0.744	0.485	2.88989e-07	1.70315
EAF2	1.19794e-11	1.46016	0.244	0.066	2.94513e-07	2.75138
PRDM16	1.26178e-11	0.888891	0.341	0.126	3.10209e-07	1.85175
PCDH17	1.35335e-11	0.92212	0.399	0.167	3.32722e-07	1.8949
AFF3	1.38133e-11	0.601657	0.893	0.733	3.39599e-07	1.51746
GRM3	1.46999e-11	1.10615	0.497	0.247	3.61396e-07	2.15271
FAM182B	1.59595e-11	2.30537	0.179	0.033	3.92364e-07	4.94294
MGST1	1.66257e-11	1.21074	0.419	0.185	4.08742e-07	2.31457
ZBED3-AS1	2.02938e-11	1.19703	0.331	0.119	4.98924e-07	2.29267
FBXL13	2.30955e-11	0.893505	0.474	0.22	5.67802e-07	1.85768
LRRC3B	3.06226e-11	0.823659	0.461	0.209	7.52856e-07	1.76989
BASP1-AS1	3.20118e-11	2.00626	0.211	0.053	7.8701e-07	4.01739
PDE1A	3.22795e-11	1.24139	0.445	0.22	7.93593e-07	2.36426
LINC01416	3.24415e-11	2.27084	0.182	0.037	7.97573e-07	4.82603
TC2N	3.66848e-11	0.978998	0.484	0.233	9.01895e-07	1.9711
AC110809.1	4.10197e-11	1.9146	0.192	0.042	1.00847e-06	3.7701
HYDIN	4.14243e-11	0.837507	0.416	0.178	1.01842e-06	1.78696
AC007319.1	6.97855e-11	0.697959	0.393	0.165	1.71568e-06	1.62221
AQP4	8.56388e-11	1.08372	0.383	0.167	2.10543e-06	2.11949
RBMS3-AS3	9.00555e-11	1.82892	0.201	0.048	2.21401e-06	3.5527
KAT2B	9.94124e-11	0.738135	0.75	0.491	2.44405e-06	1.66802
AC079142.1	1.01322e-10	0.966673	0.403	0.183	2.49099e-06	1.95433
TOX	1.1745e-10	0.548799	0.756	0.504	2.8875e-06	1.46287
IQGAP2	1.27617e-10	0.863161	0.549	0.297	3.13746e-06	1.81902
SAP30L-AS1	1.29309e-10	0.665617	0.354	0.132	3.17905e-06	1.58625
ADCY2	1.34724e-10	0.514996	0.601	0.328	3.31218e-06	1.42899
CAMK2G	1.45935e-10	0.62359	0.406	0.17	3.58782e-06	1.5407
SLC35F4	1.54953e-10	0.76297	0.494	0.242	3.80951e-06	1.69698
GARNL3	1.55351e-10	0.900632	0.623	0.368	3.8193e-06	1.86688
ARHGEF4	1.63036e-10	0.639776	0.565	0.286	4.00823e-06	1.55809
COMT	1.64699e-10	0.804212	0.315	0.115	4.04912e-06	1.74619
LRIG1	1.70066e-10	0.595891	0.903	0.716	4.18108e-06	1.51141
KIRREL3	1.9246e-10	1.04264	0.646	0.388	4.73162e-06	2.05999
NTRK3	2.58336e-10	0.663493	0.74	0.498	6.35119e-06	1.58391
AP000462.1	3.2345e-10	0.809386	0.847	0.654	7.95202e-06	1.75247
GABRB1	3.38046e-10	0.535821	0.282	0.097	8.31085e-06	1.44977
RPE65	3.45204e-10	0.875218	0.334	0.13	8.48683e-06	1.83429
ZNF133	3.7028e-10	0.970699	0.347	0.139	9.10334e-06	1.95979
FAM189A2	3.93491e-10	0.672386	0.555	0.291	9.67397e-06	1.59371
LSAMP-AS1	3.95222e-10	0.729054	0.565	0.306	9.71654e-06	1.65755
FRY	4.89589e-10	0.954046	0.604	0.37	1.20366e-05	1.9373
KIAA1549L	5.27508e-10	0.832743	0.705	0.465	1.29688e-05	1.78107
SLC1A4	5.60178e-10	0.995833	0.256	0.084	1.3772e-05	1.99423
CCDC198	6.13651e-10	1.05183	0.279	0.097	1.50866e-05	2.07316
SLC6A11	6.54255e-10	1.00379	0.386	0.174	1.60849e-05	2.00526
AC092691.3	7.33039e-10	0.542352	0.597	0.326	1.80218e-05	1.45635
PLD5	7.60418e-10	1.15188	0.36	0.167	1.86949e-05	2.22204
EZR	7.83385e-10	0.875041	0.318	0.121	1.92595e-05	1.83406
LINC00342	8.00697e-10	0.705226	0.64	0.372	1.96851e-05	1.6304
KIF1B	8.52489e-10	0.465427	0.964	0.85	2.09584e-05	1.38073
STS	8.58124e-10	1.01636	0.396	0.185	2.1097e-05	2.02281
CTNNA2	9.14925e-10	0.647098	0.468	0.236	2.24934e-05	1.56602
AC021504.1	9.19944e-10	0.817783	0.549	0.311	2.26168e-05	1.7627
ST8SIA2	9.36671e-10	0.84006	0.279	0.097	2.30281e-05	1.79012
MAGOH	9.56266e-10	0.749913	0.253	0.081	2.35098e-05	1.68169
KCNN3	1.00664e-09	0.614715	0.5	0.251	2.47483e-05	1.53126
LINC02060	1.02696e-09	0.838232	0.328	0.128	2.52477e-05	1.78786
ACSL6	1.14614e-09	1.92331	0.172	0.04	2.81778e-05	3.79293
CTNND2	1.20929e-09	0.456605	0.981	0.941	2.97303e-05	1.37231
GREB1L	1.23105e-09	0.456206	0.906	0.7	3.02653e-05	1.37193
MAPK8IP1	1.32893e-09	1.41448	0.182	0.044	3.26718e-05	2.66563
AC007682.1	1.33609e-09	2.0703	0.11	0.011	3.28477e-05	4.19973
SLC25A18	1.3801e-09	1.5225	0.247	0.081	3.39297e-05	2.87289
MVD	1.40783e-09	0.810292	0.393	0.178	3.46115e-05	1.75357
GRIK1	1.51082e-09	0.90788	0.646	0.394	3.71434e-05	1.87629
FAM227A	1.92386e-09	0.844355	0.341	0.141	4.7298e-05	1.79546
AC091826.2	2.09569e-09	1.35076	0.334	0.143	5.15226e-05	2.55046
Z99289.1	3.10219e-09	1.36083	0.302	0.123	7.62674e-05	2.56832
C2orf72	3.12934e-09	0.549983	0.279	0.099	7.69348e-05	1.46407
GNAO1	3.44398e-09	0.558503	0.513	0.262	8.46702e-05	1.47274
PTCH1	4.04234e-09	1.00412	0.24	0.079	9.93809e-05	2.00571
PLCH1	4.04843e-09	0.807606	0.516	0.289	9.95307e-05	1.7503
LSS	4.31758e-09	0.571854	0.455	0.22	0.000106148	1.48643
NCAM1	4.44113e-09	0.481869	0.838	0.588	0.000109185	1.39655
TRPM3	4.67606e-09	2.16483	0.234	0.084	0.000114961	4.48413
CPNE5	4.90602e-09	1.06111	0.299	0.121	0.000120614	2.08654
AC116049.2	5.41771e-09	1.21966	0.231	0.079	0.000133194	2.32892
MDGA2	5.48001e-09	0.803736	0.776	0.57	0.000134726	1.74562
HIVEP2	5.9736e-09	0.777908	0.506	0.273	0.000146861	1.71464
AC119150.1	6.22502e-09	0.461036	0.604	0.341	0.000153042	1.37653
DOCK10	6.35571e-09	0.525837	0.737	0.474	0.000156255	1.43977
DNAH14	6.70568e-09	0.67288	0.633	0.388	0.000164859	1.59425
AC008250.1	6.86654e-09	1.64143	0.153	0.033	0.000168814	3.11974
CACHD1	6.89828e-09	0.612466	0.789	0.575	0.000169594	1.52887
AL512283.2	7.26417e-09	0.851124	0.373	0.167	0.00017859	1.80391
GPC5	7.73109e-09	0.549696	0.263	0.099	0.000190069	1.46378
AL049828.2	7.89248e-09	0.836223	0.286	0.112	0.000194037	1.78537
AL161804.1	8.28172e-09	1.70747	0.175	0.046	0.000203606	3.26588
SLC9A9	8.42537e-09	0.988954	0.351	0.156	0.000207138	1.98475
LPAR2	9.1482e-09	1.5315	0.159	0.037	0.000224908	2.89086
LPAR1	9.38504e-09	0.387361	0.477	0.244	0.000230731	1.308
TMTC2	1.08542e-08	0.38374	0.847	0.628	0.00026685	1.30472
SLC44A1	1.20767e-08	0.665678	0.552	0.313	0.000296904	1.58631
ZNF521	1.22091e-08	0.733075	0.747	0.524	0.000300161	1.66218
SLC15A2	1.22274e-08	1.10629	0.218	0.07	0.000300611	2.15291
CPT1A	1.23832e-08	1.19166	0.179	0.048	0.00030444	2.28416
OPHN1	1.35802e-08	0.682057	0.825	0.632	0.000333869	1.60443
BBOX1	1.53405e-08	0.548504	0.558	0.322	0.000377146	1.46257
RALGPS2	1.58278e-08	0.435993	0.516	0.264	0.000389127	1.35284
TMOD2	1.63869e-08	0.613303	0.429	0.209	0.000402871	1.52976
AHRR	1.66623e-08	1.15931	0.188	0.055	0.000409643	2.2335
COL1A2	1.76776e-08	0.6317	0.305	0.126	0.000434604	1.54939
AC022031.2	1.80263e-08	2.08113	0.146	0.033	0.000443176	4.2314
RORA	1.88702e-08	0.455159	0.86	0.659	0.000463923	1.37093
LINC01362	2.01887e-08	3.44823	0.117	0.02	0.00049634	10.9149
LINC00492	2.17449e-08	2.37942	0.114	0.018	0.000534598	5.20328
AC097716.1	2.23915e-08	0.92122	0.224	0.077	0.000550495	1.89372
DTNA	2.24822e-08	0.582081	0.951	0.85	0.000552724	1.49701
AL365214.2	2.80368e-08	1.12054	0.269	0.106	0.000689285	2.17429
PCDH9	2.82978e-08	0.498563	0.981	0.923	0.0006957	1.41281
SLCO6A1	2.85354e-08	1.3344	0.185	0.055	0.000701542	2.52171
FGFR2	3.01852e-08	0.945943	0.269	0.108	0.000742102	1.92645
OSBPL1A	3.39043e-08	0.619958	0.607	0.374	0.000833537	1.53683
LINC02614	3.8797e-08	0.944299	0.227	0.081	0.000953824	1.92425
KCNK10	3.9202e-08	0.805342	0.308	0.134	0.00096378	1.74756
SLC7A11	4.0865e-08	1.35521	0.198	0.064	0.00100467	2.55834
ABCC9	4.14138e-08	1.32758	0.205	0.068	0.00101816	2.50982
RMC1	4.27008e-08	0.747054	0.269	0.106	0.0010498	1.67836
CASC9	4.53544e-08	0.705707	0.568	0.339	0.00111504	1.63094
MAP2	4.59517e-08	0.470162	0.951	0.855	0.00112972	1.38527
SLC26A5	4.7255e-08	0.613347	0.247	0.09	0.00116176	1.5298
DOCK2	4.93833e-08	0.91642	0.247	0.095	0.00121409	1.88743
TAFA1	5.06896e-08	2.17122	0.156	0.042	0.0012462	4.50404
SIN3B	5.39456e-08	0.540001	0.432	0.22	0.00132625	1.45397
PLPPR5	5.48094e-08	0.797192	0.192	0.059	0.00134749	1.73772
AP005131.5	5.49003e-08	1.04257	0.208	0.068	0.00134972	2.05989
TFPI	5.54464e-08	0.576763	0.461	0.244	0.00136315	1.4915
LINC00903	5.88136e-08	0.85165	0.269	0.108	0.00144593	1.80456
PITPNC1	5.91556e-08	0.438119	0.912	0.791	0.00145434	1.35484
CDH1	6.12953e-08	1.35608	0.169	0.048	0.00150694	2.55989
HMGCS1	6.6365e-08	0.47755	0.698	0.458	0.00163158	1.39238
CSPG5	6.78001e-08	0.573818	0.36	0.165	0.00166687	1.48846
PXDN	6.86372e-08	0.566072	0.399	0.2	0.00168745	1.48049
AL121839.2	7.10457e-08	0.924074	0.162	0.044	0.00174666	1.89747
LYRM2	7.19216e-08	0.517231	0.675	0.416	0.00176819	1.43121
NCKAP5-AS2	7.47479e-08	0.834761	0.318	0.143	0.00183768	1.78356
EFCAB6	7.56355e-08	0.866476	0.338	0.156	0.0018595	1.8232
KCNQ1OT1	7.92547e-08	0.913734	0.412	0.218	0.00194848	1.88391
AC114971.1	8.02064e-08	0.994485	0.455	0.267	0.00197187	1.99237
AC090015.1	8.10495e-08	1.87576	0.146	0.037	0.0019926	3.66994
AC023095.1	8.28826e-08	1.10032	0.214	0.077	0.00203767	2.14403
WDR41	9.07864e-08	0.522732	0.519	0.286	0.00223198	1.43667
GLUD1	9.3007e-08	0.457977	0.552	0.315	0.00228658	1.37361
LIMCH1	9.39421e-08	0.451492	0.51	0.273	0.00230957	1.36745
CMTM4	9.85671e-08	0.794253	0.292	0.13	0.00242327	1.73418
RIC3	1.062e-07	0.63515	0.377	0.181	0.00261094	1.5531
VLDLR-AS1	1.09994e-07	0.440801	0.49	0.278	0.0027042	1.35736
B3GLCT	1.17248e-07	0.597029	0.526	0.304	0.00288255	1.5126
PKIB	1.21278e-07	0.395443	0.633	0.405	0.00298162	1.31535
AL139147.1	1.25813e-07	1.32263	0.146	0.037	0.00309311	2.50122
GDAP1	1.36716e-07	0.49996	0.633	0.396	0.00336116	1.41417
GSAP	1.4163e-07	0.702453	0.211	0.075	0.00348197	1.62727
LINC02428	1.43782e-07	2.48913	0.13	0.031	0.00353487	5.61438
PHACTR1	1.45064e-07	0.686636	0.727	0.504	0.00356639	1.60953
STON2	1.5925e-07	0.6015	0.312	0.139	0.00391517	1.51729
LIPG	1.74819e-07	1.49762	0.182	0.059	0.00429793	2.82377
BMP7	1.80677e-07	0.440444	0.218	0.077	0.00444193	1.35702
TSC22D1	1.88154e-07	0.413826	0.942	0.819	0.00462576	1.33221
AGBL4	1.88448e-07	1.73473	0.299	0.145	0.004633	3.32816
UBASH3B	1.93375e-07	0.588579	0.481	0.264	0.00475411	1.50376
FAM89A	1.96613e-07	0.509044	0.351	0.163	0.00483373	1.42311
TBL1X	2.01015e-07	0.528007	0.588	0.361	0.00494196	1.44194
ZNF846	2.15146e-07	0.431899	0.334	0.154	0.00528936	1.34901
TTLL5	2.15835e-07	0.470001	0.63	0.403	0.00530631	1.38511
GRHPR	2.23104e-07	0.67257	0.24	0.093	0.00548502	1.59391
SLC6A1	2.3033e-07	0.564547	0.38	0.185	0.00566266	1.47892
AC113349.1	2.40765e-07	0.655704	0.25	0.099	0.0059192	1.57538
NCKAP5-AS1	2.42624e-07	0.970233	0.231	0.09	0.00596492	1.95916
CCDC196	2.64133e-07	0.737457	0.224	0.086	0.00649371	1.66723
AL591686.2	2.66179e-07	1.20881	0.25	0.108	0.006544	2.31147
ZC3H6	2.66285e-07	0.994399	0.269	0.117	0.00654663	1.99225
CAT	2.71709e-07	0.93435	0.205	0.073	0.00667996	1.91103
L3MBTL4	3.14664e-07	0.57543	0.63	0.425	0.00773601	1.49012
TMEM178B	3.28287e-07	0.509142	0.886	0.753	0.00807093	1.4232
LRRN2	3.44088e-07	0.746101	0.295	0.137	0.00845941	1.67725
BACH2	3.44534e-07	0.575683	0.76	0.557	0.00847037	1.49038
MAPT	3.45139e-07	0.511276	0.5	0.297	0.00848524	1.42531
STPG2	3.77633e-07	1.81959	0.123	0.029	0.0092841	3.5298
PTEN	3.79984e-07	0.557986	0.756	0.533	0.0093419	1.47221
STMN2	4.03377e-07	0.574222	0.922	0.707	0.00991702	1.48887
DIAPH2	4.03519e-07	0.48147	0.636	0.399	0.00992051	1.39617
AGBL3	4.24012e-07	0.750924	0.305	0.143	0.0104243	1.68287
PFN2	4.34828e-07	0.635377	0.302	0.137	0.0106902	1.55334
AC022601.1	4.45917e-07	0.52194	0.36	0.178	0.0109629	1.43588
CAMSAP3	4.48541e-07	2.01594	0.075	0.007	0.0110274	4.04444
FGFR3	4.51195e-07	1.75642	0.101	0.018	0.0110926	3.37858
PDE5A	4.67438e-07	0.452139	0.5	0.271	0.011492	1.36807
RORA-AS1	4.68671e-07	0.417507	0.545	0.324	0.0115223	1.33562
PACRG	4.74703e-07	0.586674	0.474	0.278	0.0116706	1.50178
SNAP25-AS1	4.98068e-07	0.807811	0.399	0.22	0.012245	1.75055
MPP6	5.02915e-07	0.816802	0.406	0.229	0.0123642	1.7615
BBOX1-AS1	5.09855e-07	0.548931	0.604	0.39	0.0125348	1.463
FAM155A	5.13999e-07	0.665378	0.617	0.407	0.0126367	1.58598
GOLGA8B	5.38423e-07	0.418768	0.49	0.264	0.0132371	1.33679
NEO1	5.48749e-07	0.539072	0.727	0.502	0.013491	1.45304
NPAS2	5.80807e-07	2.12555	0.094	0.015	0.0142791	4.36369
FADS1	5.84309e-07	0.494215	0.299	0.132	0.0143652	1.40855
CPEB4	6.04057e-07	0.575119	0.763	0.553	0.0148507	1.4898
AP000462.2	6.09759e-07	0.673055	0.149	0.042	0.0149909	1.59445
C1QL4	6.34964e-07	1.43204	0.104	0.02	0.0156106	2.69827
WWC1	6.62205e-07	0.806559	0.354	0.181	0.0162803	1.74903
AC093305.1	6.66698e-07	1.40241	0.172	0.057	0.0163908	2.64342
COG7	6.68684e-07	0.554308	0.445	0.244	0.0164396	1.46846
ATP2B2	6.71676e-07	0.634165	0.289	0.13	0.0165131	1.55204
TLE4	6.74831e-07	0.476883	0.643	0.419	0.0165907	1.39173
AP3B2	6.75325e-07	1.19492	0.188	0.066	0.0166029	2.28931
RNLS	6.77243e-07	1.10466	0.221	0.09	0.01665	2.15048
AC060809.1	6.93667e-07	0.418098	0.468	0.258	0.0170538	1.33616
LINC00624	6.94901e-07	0.518782	0.39	0.198	0.0170842	1.43274
CPQ	7.11558e-07	0.839347	0.282	0.132	0.0174936	1.78924
IFT43	7.13843e-07	0.435795	0.555	0.33	0.0175498	1.35266
FAM185A	7.24492e-07	0.61326	0.25	0.104	0.0178116	1.52971
SSBP2	7.358e-07	0.459771	0.896	0.729	0.0180896	1.37532
SH2B2	7.4165e-07	1.14244	0.153	0.046	0.0182335	2.20754
AC007666.2	8.00912e-07	0.560675	0.295	0.132	0.0196904	1.47496
AC005009.2	8.24265e-07	0.775269	0.175	0.059	0.0202646	1.71151
DCC	8.38605e-07	0.875271	0.49	0.306	0.0206171	1.83435
PNPLA3	8.62498e-07	0.826033	0.26	0.115	0.0212045	1.7728
GTF2H1	8.94976e-07	0.383547	0.364	0.176	0.022003	1.30455
GLS2	9.01496e-07	1.37353	0.133	0.035	0.0221633	2.59104
FBXO22	9.04643e-07	0.424954	0.468	0.26	0.0222406	1.34253
RNF213	9.32826e-07	0.393592	0.549	0.308	0.0229335	1.31366
AC064856.1	9.39436e-07	5.06945	0.052	0	0.023096	33.5782
GOLGA8A	9.48288e-07	0.406469	0.549	0.315	0.0233137	1.32544
NPHP4	9.63338e-07	0.657563	0.227	0.09	0.0236837	1.57742
NEK11	9.80233e-07	0.456994	0.416	0.227	0.024099	1.37268
AC004828.2	1.04866e-06	0.484425	0.649	0.416	0.0257814	1.39903
RPS6KA6	1.07155e-06	0.705134	0.182	0.064	0.026344	1.6303
VCAM1	1.07716e-06	1.32205	0.127	0.033	0.0264821	2.50022
RAB38	1.10896e-06	1.29924	0.149	0.046	0.0272637	2.461
FBXL3	1.14062e-06	0.595766	0.25	0.106	0.0280421	1.51127
DNER	1.14572e-06	0.45357	0.679	0.478	0.0281675	1.36942
LMO3	1.15831e-06	1.87273	0.13	0.035	0.0284771	3.66224
SORT1	1.17407e-06	0.382029	0.763	0.524	0.0288646	1.30317
ZMAT1	1.21644e-06	0.661346	0.325	0.161	0.0299061	1.58156
USP3-AS1	1.24956e-06	0.440781	0.578	0.341	0.0307205	1.35734
FNBP1	1.27477e-06	0.493226	0.744	0.522	0.0313403	1.40759
MLH3	1.28731e-06	0.645261	0.334	0.167	0.0316485	1.56402
TSBP1	1.32368e-06	1.70131	0.091	0.015	0.0325426	3.25196
TSBP1-AS1	1.34849e-06	1.58319	0.117	0.029	0.0331527	2.99631
KLHL2	1.35801e-06	0.834049	0.289	0.137	0.0333868	1.78268
AC009271.1	1.37852e-06	2.42162	0.104	0.022	0.0338908	5.35773
AC026329.1	1.40301e-06	1.31746	0.081	0.011	0.0344929	2.49227
TAF7	1.41377e-06	0.478927	0.328	0.156	0.0347576	1.39371
AC005670.3	1.4454e-06	0.455745	0.523	0.3	0.0355352	1.37149
TUSC7	1.44959e-06	0.574575	0.276	0.126	0.0356382	1.48924
SFMBT1	1.45089e-06	0.472727	0.351	0.178	0.0356702	1.38773
SCRN3	1.49046e-06	0.625549	0.308	0.148	0.0366429	1.5428
RBM8A	1.51609e-06	0.427284	0.253	0.108	0.0372731	1.3447
GRID2	1.56312e-06	0.625036	0.708	0.52	0.0384293	1.54225
PLXDC2	1.57878e-06	0.383697	0.591	0.37	0.0388143	1.30468
VPS26A	1.62422e-06	0.555751	0.305	0.143	0.0399314	1.46993
HSD17B12	1.63302e-06	0.467154	0.308	0.148	0.0401479	1.38238
KIAA0825	1.65437e-06	0.583971	0.532	0.328	0.0406727	1.49897
EDIL3	1.6614e-06	0.564544	0.526	0.319	0.0408454	1.47892
RASSF4	1.66645e-06	0.465316	0.292	0.137	0.0409696	1.38062
VWA8	1.66908e-06	0.524095	0.545	0.337	0.0410342	1.43803
LINC00923	1.72468e-06	2.2844	0.084	0.013	0.0424014	4.8716
PSMD5	1.73389e-06	0.548814	0.377	0.194	0.0426278	1.46288
OSBPL6	1.78868e-06	0.384945	0.847	0.661	0.0439746	1.30581
ZNF248	1.81436e-06	0.465894	0.347	0.174	0.044606	1.38117
PRKCA-AS1	1.81803e-06	0.381096	0.474	0.258	0.0446963	1.30233
NDUFA1	1.84258e-06	0.523336	0.221	0.088	0.0452999	1.43727
MSMO1	1.85038e-06	0.386422	0.601	0.379	0.0454917	1.30715
HAS2	1.86232e-06	0.945252	0.435	0.251	0.0457852	1.92552
SASH1	1.9725e-06	0.413378	0.571	0.346	0.048494	1.3318
REEP1	1.98972e-06	0.765208	0.299	0.143	0.0489173	1.69962
NEFL	2.01797e-06	0.509221	0.422	0.227	0.0496118	1.42328

## Sheet: S4
Supplementary Table 4:
ctrl hiNS(+) astrocyte GO analysis:
source	term_name	term_id	adjusted_p_value	negative_log10_of_adjusted_p_value	term_size	query_size	intersection_size	effective_domain_size	intersections
GO:MF	oxidoreduction-driven active transmembrane transporter activity	GO:0015453	7.03431e-11	10.1528	66	35	8	20212	MT-CO3,MT-ND3,MT-CO2,MT-CO1,MT-ND2,MT-ND4,MT-CYB,MT-ND5
GO:MF	electron transfer activity	GO:0009055	6.83327e-09	8.16537	115	35	8	20212	MT-CO3,MT-ND3,MT-CO2,MT-CO1,MT-ND2,MT-ND4,MT-CYB,MT-ND5
GO:MF	primary active transmembrane transporter activity	GO:0015399	1.30983e-07	6.88278	166	35	8	20212	MT-CO3,MT-ND3,MT-CO2,MT-CO1,MT-ND2,MT-ND4,MT-CYB,MT-ND5
GO:MF	NADH dehydrogenase (ubiquinone) activity	GO:0008137	0.000280338	3.55232	41	35	4	20212	MT-ND3,MT-ND2,MT-ND4,MT-ND5
GO:MF	NADH dehydrogenase (quinone) activity	GO:0050136	0.000309467	3.50939	42	35	4	20212	MT-ND3,MT-ND2,MT-ND4,MT-ND5
GO:MF	active transmembrane transporter activity	GO:0022804	0.000318474	3.49693	453	35	8	20212	MT-CO3,MT-ND3,MT-CO2,MT-CO1,MT-ND2,MT-ND4,MT-CYB,MT-ND5
GO:MF	NADH dehydrogenase activity	GO:0003954	0.000374407	3.42666	44	35	4	20212	MT-ND3,MT-ND2,MT-ND4,MT-ND5
GO:MF	NAD(P)H dehydrogenase (quinone) activity	GO:0003955	0.000410431	3.38676	45	35	4	20212	MT-ND3,MT-ND2,MT-ND4,MT-ND5
GO:MF	transmembrane transporter activity	GO:0022857	0.000716697	3.14466	1127	35	11	20212	MT-ATP6,MT-CO3,MT-ND3,MT-CO2,MT-CO1,GRIK2,MT-ND2,MT-ND4,MT-CYB,GRIN2B,MT-ND5
GO:MF	oxidoreductase activity, acting on a heme group of donors	GO:0016675	0.000820624	3.08586	15	35	3	20212	MT-CO3,MT-CO2,MT-CO1
GO:MF	cytochrome-c oxidase activity	GO:0004129	0.000820624	3.08586	15	35	3	20212	MT-CO3,MT-CO2,MT-CO1
GO:MF	oxidoreductase activity, acting on NAD(P)H, quinone or similar compound as acceptor	GO:0016655	0.00107221	2.96972	57	35	4	20212	MT-ND3,MT-ND2,MT-ND4,MT-ND5
GO:MF	oxidoreductase activity	GO:0016491	0.0013282	2.87674	742	35	9	20212	MT-CO3,MT-ND3,MT-CO2,MT-CO1,MOXD1,MT-ND2,MT-ND4,MT-CYB,MT-ND5
GO:MF	transporter activity	GO:0005215	0.00179674	2.74551	1239	35	11	20212	MT-ATP6,MT-CO3,MT-ND3,MT-CO2,MT-CO1,GRIK2,MT-ND2,MT-ND4,MT-CYB,GRIN2B,MT-ND5
GO:MF	proton transmembrane transporter activity	GO:0015078	0.00179951	2.74484	144	35	5	20212	MT-ATP6,MT-CO3,MT-CO2,MT-CO1,MT-CYB
GO:MF	oxidoreductase activity, acting on NAD(P)H	GO:0016651	0.00609339	2.21514	88	35	4	20212	MT-ND3,MT-ND2,MT-ND4,MT-ND5
GO:MF	inorganic cation transmembrane transporter activity	GO:0022890	0.0175978	1.75454	569	35	7	20212	MT-ATP6,MT-CO3,MT-CO2,MT-CO1,GRIK2,MT-CYB,GRIN2B
GO:MF	monoatomic cation transmembrane transporter activity	GO:0008324	0.0267428	1.57279	608	35	7	20212	MT-ATP6,MT-CO3,MT-CO2,MT-CO1,GRIK2,MT-CYB,GRIN2B
GO:BP	oxidative phosphorylation	GO:0006119	3.07506e-09	8.51215	145	35	9	21031	MT-ATP6,MT-CO3,MT-ND3,MT-CO2,MT-CO1,MT-ND2,MT-ND4,MT-CYB,MT-ND5
GO:BP	aerobic electron transport chain	GO:0019646	3.88773e-09	8.4103	92	35	8	21031	MT-CO3,MT-ND3,MT-CO2,MT-CO1,MT-ND2,MT-ND4,MT-CYB,MT-ND5
GO:BP	mitochondrial ATP synthesis coupled electron transport	GO:0042775	7.70149e-09	8.11343	100	35	8	21031	MT-CO3,MT-ND3,MT-CO2,MT-CO1,MT-ND2,MT-ND4,MT-CYB,MT-ND5
GO:BP	ATP synthesis coupled electron transport	GO:0042773	7.70149e-09	8.11343	100	35	8	21031	MT-CO3,MT-ND3,MT-CO2,MT-CO1,MT-ND2,MT-ND4,MT-CYB,MT-ND5
GO:BP	respiratory electron transport chain	GO:0022904	3.88587e-08	7.41051	122	35	8	21031	MT-CO3,MT-ND3,MT-CO2,MT-CO1,MT-ND2,MT-ND4,MT-CYB,MT-ND5
GO:BP	aerobic respiration	GO:0009060	4.67842e-08	7.3299	196	35	9	21031	MT-ATP6,MT-CO3,MT-ND3,MT-CO2,MT-CO1,MT-ND2,MT-ND4,MT-CYB,MT-ND5
GO:BP	energy coupled proton transmembrane transport, against electrochemical gradient	GO:0015988	5.94236e-08	7.22604	5	35	4	21031	MT-CO1,MT-ND4,MT-CYB,MT-ND5
GO:BP	electron transport coupled proton transport	GO:0015990	5.94236e-08	7.22604	5	35	4	21031	MT-CO1,MT-ND4,MT-CYB,MT-ND5
GO:BP	cellular respiration	GO:0045333	3.30403e-07	6.48096	244	35	9	21031	MT-ATP6,MT-CO3,MT-ND3,MT-CO2,MT-CO1,MT-ND2,MT-ND4,MT-CYB,MT-ND5
GO:BP	electron transport chain	GO:0022900	7.04364e-07	6.1522	175	35	8	21031	MT-CO3,MT-ND3,MT-CO2,MT-CO1,MT-ND2,MT-ND4,MT-CYB,MT-ND5
GO:BP	energy derivation by oxidation of organic compounds	GO:0015980	5.38633e-06	5.26871	335	35	9	21031	MT-ATP6,MT-CO3,MT-ND3,MT-CO2,MT-CO1,MT-ND2,MT-ND4,MT-CYB,MT-ND5
GO:BP	proton transmembrane transport	GO:1902600	1.28883e-05	4.8898	159	35	7	21031	MT-ATP6,MT-CO3,MT-CO2,MT-CO1,MT-ND4,MT-CYB,MT-ND5
GO:BP	proton motive force-driven mitochondrial ATP synthesis	GO:0042776	0.000145797	3.83625	66	35	5	21031	MT-ATP6,MT-ND3,MT-ND2,MT-ND4,MT-ND5
GO:BP	nervous system development	GO:0007399	0.000217329	3.66288	2531	35	17	21031	NOVA1,ROBO2,METRN,ZEB1,AUTS2,MT-CO1,VIM,TRIO,SPP1,NTN1,MT-ND4,ACSL3,ADGRV1,NRCAM,GRIN2B,FRYL,FABP7
GO:BP	generation of precursor metabolites and energy	GO:0006091	0.00021902	3.65952	515	35	9	21031	MT-ATP6,MT-CO3,MT-ND3,MT-CO2,MT-CO1,MT-ND2,MT-ND4,MT-CYB,MT-ND5
GO:BP	proton motive force-driven ATP synthesis	GO:0015986	0.000318137	3.49739	77	35	5	21031	MT-ATP6,MT-ND3,MT-ND2,MT-ND4,MT-ND5
GO:BP	ATP biosynthetic process	GO:0006754	0.00130183	2.88545	102	35	5	21031	MT-ATP6,MT-ND3,MT-ND2,MT-ND4,MT-ND5
GO:BP	purine ribonucleoside triphosphate biosynthetic process	GO:0009206	0.00216532	2.66448	113	35	5	21031	MT-ATP6,MT-ND3,MT-ND2,MT-ND4,MT-ND5
GO:BP	purine nucleoside triphosphate biosynthetic process	GO:0009145	0.00226195	2.64552	114	35	5	21031	MT-ATP6,MT-ND3,MT-ND2,MT-ND4,MT-ND5
GO:BP	response to abiotic stimulus	GO:0009628	0.00236239	2.62665	1128	35	11	21031	MT-ATP6,MT-ND3,IGFBP2,MT-CO2,MT-CO1,GRIK2,MT-ND2,MT-ND4,MT-CYB,ADGRV1,MT-ND5
GO:BP	response to oxygen levels	GO:0070482	0.00252337	2.59802	345	35	7	21031	MT-ATP6,MT-CO2,MT-CO1,MT-ND2,MT-ND4,MT-CYB,MT-ND5
GO:BP	purine ribonucleotide biosynthetic process	GO:0009152	0.00256654	2.59065	216	35	6	21031	MT-ATP6,MT-ND3,MT-ND2,MT-ND4,ACSL3,MT-ND5
GO:BP	ribonucleoside triphosphate biosynthetic process	GO:0009201	0.00279738	2.55325	119	35	5	21031	MT-ATP6,MT-ND3,MT-ND2,MT-ND4,MT-ND5
GO:BP	mitochondrial electron transport, NADH to ubiquinone	GO:0006120	0.00281309	2.55082	51	35	4	21031	MT-ND3,MT-ND2,MT-ND4,MT-ND5
GO:BP	neuron differentiation	GO:0030182	0.00333944	2.47633	1431	35	12	21031	ROBO2,METRN,ZEB1,AUTS2,VIM,TRIO,SPP1,NTN1,ACSL3,ADGRV1,NRCAM,FRYL
GO:BP	ribonucleotide biosynthetic process	GO:0009260	0.00378927	2.42144	231	35	6	21031	MT-ATP6,MT-ND3,MT-ND2,MT-ND4,ACSL3,MT-ND5
GO:BP	nucleoside triphosphate biosynthetic process	GO:0009142	0.00385706	2.41374	127	35	5	21031	MT-ATP6,MT-ND3,MT-ND2,MT-ND4,MT-ND5
GO:BP	ribose phosphate biosynthetic process	GO:0046390	0.00450379	2.34642	238	35	6	21031	MT-ATP6,MT-ND3,MT-ND2,MT-ND4,ACSL3,MT-ND5
GO:BP	system development	GO:0048731	0.0055919	2.25244	3973	35	19	21031	NOVA1,ROBO2,METRN,ZEB1,PLS3,AUTS2,MT-CO1,VIM,TRIO,SPP1,NTN1,MT-ND4,ACSL3,ADGRV1,NRCAM,GRIN2B,FRYL,FABP7,RHOBTB3
GO:BP	generation of neurons	GO:0048699	0.00602693	2.2199	1514	35	12	21031	ROBO2,METRN,ZEB1,AUTS2,VIM,TRIO,SPP1,NTN1,ACSL3,ADGRV1,NRCAM,FRYL
GO:BP	purine nucleotide biosynthetic process	GO:0006164	0.00701407	2.15403	257	35	6	21031	MT-ATP6,MT-ND3,MT-ND2,MT-ND4,ACSL3,MT-ND5
GO:BP	neuron projection development	GO:0031175	0.00732718	2.13506	1014	35	10	21031	ROBO2,METRN,AUTS2,VIM,TRIO,SPP1,NTN1,ADGRV1,NRCAM,FRYL
GO:BP	purine-containing compound biosynthetic process	GO:0072522	0.00854847	2.06811	266	35	6	21031	MT-ATP6,MT-ND3,MT-ND2,MT-ND4,ACSL3,MT-ND5
GO:BP	mitochondrial electron transport, cytochrome c to oxygen	GO:0006123	0.0135348	1.86855	23	35	3	21031	MT-CO3,MT-CO2,MT-CO1
GO:BP	nucleotide biosynthetic process	GO:0009165	0.0154528	1.81099	295	35	6	21031	MT-ATP6,MT-ND3,MT-ND2,MT-ND4,ACSL3,MT-ND5
GO:BP	nucleoside phosphate biosynthetic process	GO:1901293	0.0160595	1.79427	297	35	6	21031	MT-ATP6,MT-ND3,MT-ND2,MT-ND4,ACSL3,MT-ND5
GO:BP	regulation of plasma membrane bounded cell projection organization	GO:0120035	0.0169803	1.77006	652	35	8	21031	ROBO2,METRN,AUTS2,VIM,SPP1,NTN1,NRCAM,GRIN2B
GO:BP	response to hypoxia	GO:0001666	0.0179966	1.74481	303	35	6	21031	MT-CO2,MT-CO1,MT-ND2,MT-ND4,MT-CYB,MT-ND5
GO:BP	axonogenesis	GO:0007409	0.0182414	1.73894	466	35	7	21031	ROBO2,METRN,AUTS2,TRIO,SPP1,NTN1,NRCAM
GO:BP	regulation of cell projection organization	GO:0031344	0.0200363	1.69818	667	35	8	21031	ROBO2,METRN,AUTS2,VIM,SPP1,NTN1,NRCAM,GRIN2B
GO:BP	response to decreased oxygen levels	GO:0036293	0.0228477	1.64116	316	35	6	21031	MT-CO2,MT-CO1,MT-ND2,MT-ND4,MT-CYB,MT-ND5
GO:BP	neuron development	GO:0048666	0.0253072	1.59676	1167	35	10	21031	ROBO2,METRN,AUTS2,VIM,TRIO,SPP1,NTN1,ADGRV1,NRCAM,FRYL
GO:BP	neurogenesis	GO:0022008	0.0255401	1.59278	1742	35	12	21031	ROBO2,METRN,ZEB1,AUTS2,VIM,TRIO,SPP1,NTN1,ACSL3,ADGRV1,NRCAM,FRYL
GO:BP	anatomical structure development	GO:0048856	0.0338547	1.47038	5899	35	22	21031	NOVA1,HIVEP3,MT-CO2,ROBO2,METRN,ZEB1,PLS3,AUTS2,MT-CO1,VIM,TRIO,SPP1,NTN1,MT-ND4,MT-CYB,ACSL3,ADGRV1,NRCAM,GRIN2B,FRYL,FABP7,RHOBTB3
GO:BP	axon development	GO:0061564	0.0403725	1.39391	527	35	7	21031	ROBO2,METRN,AUTS2,TRIO,SPP1,NTN1,NRCAM
GO:CC	respiratory chain complex	GO:0098803	4.36088e-10	9.36043	93	36	8	22097	MT-CO3,MT-ND3,MT-CO2,MT-CO1,MT-ND2,MT-ND4,MT-CYB,MT-ND5
GO:CC	mitochondrial respirasome	GO:0005746	5.65879e-10	9.24728	96	36	8	22097	MT-CO3,MT-ND3,MT-CO2,MT-CO1,MT-ND2,MT-ND4,MT-CYB,MT-ND5
GO:CC	inner mitochondrial membrane protein complex	GO:0098800	8.52345e-10	9.06938	162	36	9	22097	MT-ATP6,MT-CO3,MT-ND3,MT-CO2,MT-CO1,MT-ND2,MT-ND4,MT-CYB,MT-ND5
GO:CC	respirasome	GO:0070469	1.08932e-09	8.96284	104	36	8	22097	MT-CO3,MT-ND3,MT-CO2,MT-CO1,MT-ND2,MT-ND4,MT-CYB,MT-ND5
GO:CC	mitochondrial protein-containing complex	GO:0098798	2.47652e-07	6.60616	306	36	9	22097	MT-ATP6,MT-CO3,MT-ND3,MT-CO2,MT-CO1,MT-ND2,MT-ND4,MT-CYB,MT-ND5
GO:CC	oxidoreductase complex	GO:1990204	1.49442e-05	4.82553	132	36	6	22097	MT-ND3,MT-CO1,MT-ND2,MT-ND4,MT-CYB,MT-ND5
GO:CC	mitochondrial inner membrane	GO:0005743	2.12321e-05	4.67301	512	36	9	22097	MT-ATP6,MT-CO3,MT-ND3,MT-CO2,MT-CO1,MT-ND2,MT-ND4,MT-CYB,MT-ND5
GO:CC	organelle inner membrane	GO:0019866	5.1115e-05	4.29145	568	36	9	22097	MT-ATP6,MT-CO3,MT-ND3,MT-CO2,MT-CO1,MT-ND2,MT-ND4,MT-CYB,MT-ND5
GO:CC	mitochondrial membrane	GO:0031966	7.03429e-05	4.15278	782	36	10	22097	MT-ATP6,MT-CO3,MT-ND3,MT-CO2,MT-CO1,MT-ND2,MT-ND4,MT-CYB,ACSL3,MT-ND5
GO:CC	transmembrane transporter complex	GO:1902495	0.000102802	3.988	445	36	8	22097	MT-ND3,MT-CO1,GRIK2,MT-ND2,MT-ND4,MT-CYB,GRIN2B,MT-ND5
GO:CC	cytochrome complex	GO:0070069	0.000114014	3.94304	40	36	4	22097	MT-CO3,MT-CO2,MT-CO1,MT-CYB
GO:CC	mitochondrial envelope	GO:0005740	0.000122821	3.91073	831	36	10	22097	MT-ATP6,MT-CO3,MT-ND3,MT-CO2,MT-CO1,MT-ND2,MT-ND4,MT-CYB,ACSL3,MT-ND5
GO:CC	transporter complex	GO:1990351	0.000160274	3.79514	472	36	8	22097	MT-ND3,MT-CO1,GRIK2,MT-ND2,MT-ND4,MT-CYB,GRIN2B,MT-ND5
GO:CC	NADH dehydrogenase complex	GO:0030964	0.000359853	3.44387	53	36	4	22097	MT-ND3,MT-ND2,MT-ND4,MT-ND5
GO:CC	respiratory chain complex I	GO:0045271	0.000359853	3.44387	53	36	4	22097	MT-ND3,MT-ND2,MT-ND4,MT-ND5
GO:CC	mitochondrial respiratory chain complex I	GO:0005747	0.000359853	3.44387	53	36	4	22097	MT-ND3,MT-ND2,MT-ND4,MT-ND5
GO:CC	mitochondrial respiratory chain complex IV	GO:0005751	0.0015081	2.82157	23	36	3	22097	MT-CO3,MT-CO2,MT-CO1
GO:CC	membrane protein complex	GO:0098796	0.00192775	2.71495	1401	36	11	22097	MT-ATP6,MT-CO3,MT-ND3,MT-CO2,MT-CO1,GRIK2,MT-ND2,MT-ND4,MT-CYB,GRIN2B,MT-ND5
GO:CC	respiratory chain complex IV	GO:0045277	0.00220661	2.65627	26	36	3	22097	MT-CO3,MT-CO2,MT-CO1
GO:CC	organelle envelope	GO:0031967	0.00649845	2.18719	1299	36	10	22097	MT-ATP6,MT-CO3,MT-ND3,MT-CO2,MT-CO1,MT-ND2,MT-ND4,MT-CYB,ACSL3,MT-ND5
GO:CC	envelope	GO:0031975	0.00649845	2.18719	1299	36	10	22097	MT-ATP6,MT-CO3,MT-ND3,MT-CO2,MT-CO1,MT-ND2,MT-ND4,MT-CYB,ACSL3,MT-ND5
GO:CC	mitochondrion	GO:0005739	0.0110732	1.95573	1689	36	11	22097	MT-ATP6,MT-CO3,MT-ND3,MT-CO2,MT-CO1,PCCA,MT-ND2,MT-ND4,MT-CYB,ACSL3,MT-ND5
KEGG	Oxidative phosphorylation	KEGG:00190	2.03346e-09	8.69176	134	23	9	8484	MT-ATP6,MT-CO3,MT-ND3,MT-CO2,MT-CO1,MT-ND2,MT-ND4,MT-CYB,MT-ND5
KEGG	Thermogenesis	KEGG:04714	1.038e-08	7.9838	232	23	10	8484	MT-ATP6,MT-CO3,MT-ND3,MT-CO2,MT-CO1,MT-ND2,MT-ND4,MT-CYB,ACSL3,MT-ND5
KEGG	Prion disease	KEGG:05020	4.77808e-08	7.32075	271	23	10	8484	MT-ATP6,MT-CO3,MT-ND3,MT-CO2,MT-CO1,MT-ND2,MT-ND4,MT-CYB,GRIN2B,MT-ND5
KEGG	Diabetic cardiomyopathy	KEGG:05415	8.10184e-08	7.09142	202	23	9	8484	MT-ATP6,MT-CO3,MT-ND3,MT-CO2,MT-CO1,MT-ND2,MT-ND4,MT-CYB,MT-ND5
KEGG	Huntington disease	KEGG:05016	1.5122e-07	6.82039	305	23	10	8484	MT-ATP6,MT-CO3,MT-ND3,MT-CO2,MT-CO1,MT-ND2,MT-ND4,MT-CYB,GRIN2B,MT-ND5
KEGG	Chemical carcinogenesis - reactive oxygen species	KEGG:05208	1.7959e-07	6.74572	221	23	9	8484	MT-ATP6,MT-CO3,MT-ND3,MT-CO2,MT-CO1,MT-ND2,MT-ND4,MT-CYB,MT-ND5
KEGG	Amyotrophic lateral sclerosis	KEGG:05014	8.12521e-07	6.09017	363	23	10	8484	MT-ATP6,MT-CO3,MT-ND3,MT-CO2,MT-CO1,MT-ND2,MT-ND4,MT-CYB,GRIN2B,MT-ND5
KEGG	Parkinson disease	KEGG:05012	8.84998e-07	6.05306	265	23	9	8484	MT-ATP6,MT-CO3,MT-ND3,MT-CO2,MT-CO1,MT-ND2,MT-ND4,MT-CYB,MT-ND5
KEGG	Alzheimer disease	KEGG:05010	1.32494e-06	5.8778	382	23	10	8484	MT-ATP6,MT-CO3,MT-ND3,MT-CO2,MT-CO1,MT-ND2,MT-ND4,MT-CYB,GRIN2B,MT-ND5
KEGG	Pathways of neurodegeneration - multiple diseases	KEGG:05022	1.02647e-05	4.98865	474	23	10	8484	MT-ATP6,MT-CO3,MT-ND3,MT-CO2,MT-CO1,MT-ND2,MT-ND4,MT-CYB,GRIN2B,MT-ND5
KEGG	Cardiac muscle contraction	KEGG:04260	0.00505908	2.29593	87	23	4	8484	MT-CO3,MT-CO2,MT-CO1,MT-CYB
KEGG	Retrograde endocannabinoid signaling	KEGG:04723	0.0390855	1.40798	148	23	4	8484	MT-ND3,MT-ND2,MT-ND4,MT-ND5
KEGG	Non-alcoholic fatty liver disease	KEGG:04932	0.0454005	1.34294	154	23	4	8484	MT-CO3,MT-CO2,MT-CO1,MT-CYB
REAC	Respiratory electron transport, ATP synthesis by chemiosmotic coupling, and heat production by uncoupling proteins.	REAC:R-HSA-163200	3.82356e-09	8.41753	127	27	9	10842	MT-ATP6,MT-CO3,MT-ND3,MT-CO2,MT-CO1,MT-ND2,MT-ND4,MT-CYB,MT-ND5
REAC	Respiratory electron transport	REAC:R-HSA-611105	3.01001e-08	7.52143	103	27	8	10842	MT-CO3,MT-ND3,MT-CO2,MT-CO1,MT-ND2,MT-ND4,MT-CYB,MT-ND5
REAC	The citric acid (TCA) cycle and respiratory electron transport	REAC:R-HSA-1428517	7.64445e-08	7.11665	177	27	9	10842	MT-ATP6,MT-CO3,MT-ND3,MT-CO2,MT-CO1,MT-ND2,MT-ND4,MT-CYB,MT-ND5
REAC	Complex I biogenesis	REAC:R-HSA-6799198	0.00344059	2.46337	57	27	4	10842	MT-ND3,MT-ND2,MT-ND4,MT-ND5
WP	Electron transport chain OXPHOS system in mitochondria	WP:WP111	4.80372e-10	9.31842	104	23	9	8286	MT-ATP6,MT-CO3,MT-ND3,MT-CO2,MT-CO1,MT-ND2,MT-ND4,MT-CYB,MT-ND5
WP	Oxidative phosphorylation	WP:WP623	6.39455e-05	4.19419	60	23	5	8286	MT-ATP6,MT-ND3,MT-ND2,MT-ND4,MT-ND5
WP	5q35 copy number variation	WP:WP5380	0.00136756	2.86405	111	23	5	8286	MT-CO3,MT-CO2,MT-CO1,NTN1,GRIN2B
WP	Mitochondrial complex IV assembly	WP:WP4922	0.013213	1.879	34	23	3	8286	MT-CO3,MT-CO2,MT-CO1
TF	Factor: GCMb:FOXI1; motif: RTAAATANGGGNN	TF:M08331	0.00359832	2.4439	47	37	4	20045	MT-ATP6,MT-CO3,MT-CO2,MT-ND5
TF	Factor: GCMa:HOXB13; motif: RTGCGGGTMATAAAN	TF:M08320	0.00396739	2.4015	833	37	10	20045	MT-ATP6,MT-CO3,MT-ND3,MT-CO2,ROBO2,AUTS2,MT-CO1,CALN1,MT-ND2,MT-ND4
TF	Factor: EMX1; motif: NNTAATTANN	TF:M04312	0.00498179	2.30261	2766	37	17	20045	MT-ATP6,MT-CO3,MT-ND3,NOVA1,MT-CO2,ROBO2,CPNE4,PLS3,VIM,GRIK2,CALN1,SPP1,MT-ND2,MT-ND4,MT-CYB,MT-ND5,FABP7
TF	Factor: E2F-1; motif: NTTSGCGG	TF:M00430	0.00930269	2.03139	8242	37	29	20045	MT-ATP6,MT-CO3,MT-ND3,IGFBP2,HIVEP3,ROBO2,PSD3,METRN,ZEB1,PLS3,AUTS2,MT-CO1,VIM,GRIK2,TRIO,PCCA,MOXD1,MT-ND2,STK32B,NTN1,MT-ND4,MT-CYB,ACSL3,NRCAM,FRYL,CSMD2,MT-ND5,FABP7,RHOBTB3
TF	Factor: GCMa:HOXB13; motif: RTGCGGGTMATAAAN; match class: 1	TF:M08320_1	0.0248008	1.60553	24	37	3	20045	MT-ATP6,MT-CO3,MT-CO2
TF	Factor: MYBL1; motif: ACCGTTAACSGY	TF:M04043	0.0281469	1.55057	25	37	3	20045	MT-CO3,MT-ND3,MT-ND4
TF	Factor: Dlx-1; motif: NNTAATTANN	TF:M04299	0.0419008	1.37778	2531	37	15	20045	MT-ATP6,MT-CO3,MT-ND3,MT-CO2,ROBO2,ZEB1,CPNE4,PLS3,VIM,GRIK2,SPP1,MT-ND4,ADGRV1,MT-ND5,FABP7
MIRNA	hsa-miR-296-3p	MIRNA:hsa-miR-296-3p	0.00107818	2.96731	255	36	7	14819	MT-ATP6,MT-CO3,MT-CO2,MT-ND2,MT-ND4,ADGRV1,MT-ND5
MIRNA	hsa-let-7e-5p	MIRNA:hsa-let-7e-5p	0.038445	1.41516	604	36	8	14819	MT-ATP6,MT-CO3,MT-ND3,PSD3,MT-CO1,MT-ND2,MT-ND4,MT-ND5
CORUM	Cytochrome c oxidase, mitochondrial	CORUM:6442	0.00351694	2.45384	12	13	3	3383	MT-CO3,MT-CO2,MT-CO1
HP	Mitochondrial inheritance	HP:0001427	9.79718e-13	12.0089	16	23	8	4958	MT-ATP6,MT-CO3,MT-CO2,MT-CO1,MT-ND2,MT-ND4,MT-CYB,MT-ND5
HP	Centrocecal scotoma	HP:0000576	4.06076e-11	10.3914	13	23	7	4958	MT-ATP6,MT-CO3,MT-CO1,MT-ND2,MT-ND4,MT-CYB,MT-ND5
HP	Ventricular preexcitation	HP:0004309	3.15455e-10	9.50106	29	23	8	4958	MT-ATP6,MT-CO3,MT-CO2,MT-CO1,MT-ND2,MT-ND4,MT-CYB,MT-ND5
HP	Episodic vomiting	HP:0002572	7.76889e-10	9.10964	52	23	9	4958	MT-ATP6,MT-CO3,MT-ND3,MT-CO2,MT-CO1,MT-ND2,MT-ND4,MT-CYB,MT-ND5
HP	Ragged-red muscle fibers	HP:0003200	1.11721e-09	8.95187	54	23	9	4958	MT-ATP6,MT-CO3,MT-ND3,MT-CO2,MT-CO1,MT-ND2,MT-ND4,MT-CYB,MT-ND5
HP	Mitochondrial myopathy	HP:0003737	1.11721e-09	8.95187	54	23	9	4958	MT-ATP6,MT-CO3,MT-ND3,MT-CO2,MT-CO1,MT-ND2,MT-ND4,MT-CYB,MT-ND5
HP	Leber optic atrophy	HP:0001112	1.45513e-09	8.8371	10	23	6	4958	MT-ATP6,MT-CO3,MT-ND2,MT-ND4,MT-CYB,MT-ND5
HP	Mitochondrial respiratory chain defects	HP:0200125	1.79839e-09	8.74512	20	23	7	4958	MT-ATP6,MT-CO3,MT-CO1,MT-ND2,MT-ND4,MT-CYB,MT-ND5
HP	Abnormal mitochondria in muscle tissue	HP:0008316	4.40096e-09	8.35645	39	23	8	4958	MT-ATP6,MT-CO3,MT-ND3,MT-CO2,MT-CO1,MT-ND2,MT-ND4,MT-ND5
HP	Retinal arterial tortuosity	HP:0000631	6.36494e-09	8.19621	12	23	6	4958	MT-ATP6,MT-CO3,MT-ND2,MT-ND4,MT-CYB,MT-ND5
HP	Central retinal vessel vascular tortuosity	HP:0007768	6.36494e-09	8.19621	12	23	6	4958	MT-ATP6,MT-CO3,MT-ND2,MT-ND4,MT-CYB,MT-ND5
HP	Blurred vision	HP:0000622	1.25073e-08	7.90284	44	23	8	4958	MT-ATP6,MT-CO3,ZEB1,MT-CO1,MT-ND2,MT-ND4,MT-CYB,MT-ND5
HP	Retinal telangiectasia	HP:0007763	2.01963e-08	7.69473	27	23	7	4958	MT-ATP6,MT-CO3,MT-CO1,MT-ND2,MT-ND4,MT-CYB,MT-ND5
HP	Muscle abnormality related to mitochondrial dysfunction	HP:0003800	6.40877e-08	7.19323	83	23	9	4958	MT-ATP6,MT-CO3,MT-ND3,MT-CO2,MT-CO1,MT-ND2,MT-ND4,MT-CYB,MT-ND5
HP	Scotoma	HP:0000575	8.89702e-08	7.05076	86	23	9	4958	MT-ATP6,MT-CO3,CFI,MT-CO1,MT-ND2,MT-ND4,MT-CYB,ADGRV1,MT-ND5
HP	Slow decrease in visual acuity	HP:0007924	1.19939e-07	6.92104	34	23	7	4958	MT-ATP6,MT-CO3,MT-CO1,MT-ND2,MT-ND4,MT-CYB,MT-ND5
HP	Stroke-like episode	HP:0002401	3.64001e-07	6.4389	21	23	6	4958	MT-CO3,MT-CO2,MT-CO1,MT-ND4,MT-CYB,MT-ND5
HP	Mixed demyelinating and axonal polyneuropathy	HP:0007327	4.78864e-07	6.31979	10	23	5	4958	MT-CO3,MT-CO2,MT-CO1,MT-ND4,MT-ND5
HP	Multiple glomerular cysts	HP:0100611	4.78864e-07	6.31979	10	23	5	4958	MT-ATP6,MT-ND3,MT-ND2,MT-ND4,MT-ND5
HP	Postural tremor	HP:0002174	4.8873e-07	6.31093	68	23	8	4958	MT-ATP6,MT-CO3,MT-CO1,GRIK2,MT-ND2,MT-ND4,MT-CYB,MT-ND5
HP	Wolff-Parkinson-White syndrome	HP:0001716	8.94903e-07	6.04822	24	23	6	4958	MT-CO3,MT-CO2,MT-CO1,MT-ND4,MT-CYB,MT-ND5
HP	Widened cerebral subarachnoid space	HP:0012766	1.49589e-06	5.8251	12	23	5	4958	MT-CO3,MT-CO2,MT-CO1,MT-ND4,MT-ND5
HP	Arterial tortuosity	HP:0005116	1.95075e-06	5.7098	27	23	6	4958	MT-ATP6,MT-CO3,MT-ND2,MT-ND4,MT-CYB,MT-ND5
HP	Proximal tubulopathy	HP:0000114	2.12784e-06	5.67206	50	23	7	4958	MT-CO3,MT-ND3,MT-CO2,MT-CO1,MT-ND2,MT-ND4,MT-ND5
HP	Distal peripheral sensory neuropathy	HP:0007067	2.42346e-06	5.61556	13	23	5	4958	MT-CO3,MT-CO2,MT-CO1,MT-ND4,MT-ND5
HP	Concentric hypertrophic cardiomyopathy	HP:0005157	2.42346e-06	5.61556	13	23	5	4958	MT-CO3,MT-CO2,MT-CO1,MT-ND4,MT-ND5
HP	Central scotoma	HP:0000603	2.45934e-06	5.60918	51	23	7	4958	MT-ATP6,MT-CO3,MT-CO1,MT-ND2,MT-ND4,MT-CYB,MT-ND5
HP	Visual loss	HP:0000572	2.62939e-06	5.58015	236	23	11	4958	MT-ATP6,MT-CO3,CFI,MT-CO2,ZEB1,MT-CO1,MT-ND2,MT-ND4,MT-CYB,ADGRV1,MT-ND5
HP	Fluctuations in consciousness	HP:0007159	3.75841e-06	5.425	14	23	5	4958	MT-CO3,MT-CO2,MT-CO1,MT-ND4,MT-ND5
HP	Encephalopathy	HP:0001298	3.88571e-06	5.41053	317	23	12	4958	MT-ATP6,MT-CO3,MT-ND3,MT-CO2,MT-CO1,GRIK2,PCCA,MT-ND2,MT-ND4,MT-CYB,GRIN2B,MT-ND5
HP	Lactic acidosis	HP:0003128	4.40609e-06	5.35595	185	23	10	4958	MT-ATP6,MT-CO3,MT-ND3,MT-CO2,MT-CO1,PCCA,MT-ND2,MT-ND4,MT-CYB,MT-ND5
HP	Vascular tortuosity	HP:0004948	4.79521e-06	5.31919	31	23	6	4958	MT-ATP6,MT-CO3,MT-ND2,MT-ND4,MT-CYB,MT-ND5
HP	Retinal vascular tortuosity	HP:0012841	5.52099e-06	5.25798	57	23	7	4958	MT-ATP6,MT-CO3,MT-CO1,MT-ND2,MT-ND4,MT-CYB,MT-ND5
HP	Low plasma citrulline	HP:0003572	5.62052e-06	5.25022	15	23	5	4958	MT-ATP6,MT-ND3,MT-ND2,MT-ND4,MT-ND5
HP	Abnormality of Krebs cycle metabolism	HP:0000816	5.62052e-06	5.25022	15	23	5	4958	MT-ATP6,MT-ND3,MT-ND2,MT-ND4,MT-ND5
HP	Sensorimotor neuropathy	HP:0007141	5.7644e-06	5.23925	92	23	8	4958	MT-ATP6,MT-CO3,MT-ND3,MT-CO2,MT-CO1,MT-ND2,MT-ND4,MT-ND5
HP	Abnormal renal glomerulus morphology	HP:0000095	8.55555e-06	5.06775	198	23	10	4958	MT-ATP6,MT-CO3,MT-ND3,CFI,MT-CO2,MT-CO1,SPP1,MT-ND2,MT-ND4,MT-ND5
HP	Abnormal renal corpuscle morphology	HP:0031263	8.98603e-06	5.04643	199	23	10	4958	MT-ATP6,MT-CO3,MT-ND3,CFI,MT-CO2,MT-CO1,SPP1,MT-ND2,MT-ND4,MT-ND5
HP	Optic neuropathy	HP:0001138	9.00703e-06	5.04542	61	23	7	4958	MT-ATP6,MT-CO3,MT-ND3,MT-ND2,MT-ND4,MT-CYB,MT-ND5
HP	Vomiting	HP:0002013	1.06175e-05	4.97398	346	23	12	4958	MT-ATP6,MT-CO3,MT-ND3,CFI,MT-CO2,MT-CO1,PCCA,SPP1,MT-ND2,MT-ND4,MT-CYB,MT-ND5
HP	Stuttering	HP:0025268	1.15116e-05	4.93887	17	23	5	4958	MT-CO3,MT-CO2,MT-CO1,MT-ND4,MT-ND5
HP	Episodic respiratory distress	HP:0004885	1.15116e-05	4.93887	17	23	5	4958	MT-ATP6,MT-ND3,MT-ND2,MT-ND4,MT-ND5
HP	Aplasia/Hypoplasia of the cerebral white matter	HP:0012429	1.15116e-05	4.93887	17	23	5	4958	MT-CO3,MT-CO2,MT-CO1,MT-ND4,MT-ND5
HP	Increased CSF lactate	HP:0002490	1.42883e-05	4.84502	103	23	8	4958	MT-ATP6,MT-CO3,MT-ND3,MT-CO2,MT-CO1,MT-ND2,MT-ND4,MT-ND5
HP	Abnormal CSF lactate concentration	HP:0030085	1.42883e-05	4.84502	103	23	8	4958	MT-ATP6,MT-CO3,MT-ND3,MT-CO2,MT-CO1,MT-ND2,MT-ND4,MT-ND5
HP	Cardiac conduction abnormality	HP:0031546	1.44177e-05	4.8411	151	23	9	4958	MT-ATP6,MT-CO3,MT-ND3,MT-CO2,MT-CO1,MT-ND2,MT-ND4,MT-CYB,MT-ND5
HP	Segmental peripheral demyelination/remyelination	HP:0003481	1.58908e-05	4.79885	18	23	5	4958	MT-ATP6,MT-ND3,MT-ND2,MT-ND4,MT-ND5
HP	Bilateral tonic-clonic seizure	HP:0002069	2.14514e-05	4.66854	368	23	12	4958	MT-ATP6,MT-CO3,MT-ND3,MT-CO2,MT-CO1,GRIK2,MT-ND2,MT-ND4,MT-CYB,ADGRV1,GRIN2B,MT-ND5
HP	Recurrent pancreatitis	HP:0100027	2.15007e-05	4.66755	19	23	5	4958	MT-CO3,MT-CO2,MT-CO1,MT-ND4,MT-ND5
HP	Progressive visual loss	HP:0000529	2.41541e-05	4.61701	110	23	8	4958	MT-ATP6,MT-CO3,CFI,MT-CO1,MT-ND2,MT-ND4,MT-CYB,MT-ND5
HP	Abnormal circulating citrulline concentration	HP:0011965	2.85807e-05	4.54393	20	23	5	4958	MT-ATP6,MT-ND3,MT-ND2,MT-ND4,MT-ND5
HP	Psychotic mentation	HP:0001345	4.82511e-05	4.31649	22	23	5	4958	MT-CO3,MT-CO2,MT-CO1,MT-ND4,MT-ND5
HP	Abnormal renal cortex morphology	HP:0011035	5.07518e-05	4.29455	238	23	10	4958	MT-ATP6,MT-CO3,MT-ND3,CFI,MT-CO2,MT-CO1,SPP1,MT-ND2,MT-ND4,MT-ND5
HP	Hemianopia	HP:0012377	8.63504e-05	4.06374	49	23	6	4958	MT-CO3,MT-CO2,MT-CO1,MT-CYB,ADGRV1,MT-ND5
HP	Recurrent paroxysmal headache	HP:0002331	9.64656e-05	4.01563	25	23	5	4958	MT-CO3,MT-CO2,MT-CO1,MT-ND4,MT-ND5
HP	Abnormality of mitochondrial metabolism	HP:0003287	0.000113347	3.94559	191	23	9	4958	MT-ATP6,MT-CO3,MT-ND3,MT-CO2,MT-CO1,MT-ND2,MT-ND4,MT-CYB,MT-ND5
HP	Abnormal nephron morphology	HP:0012575	0.000118241	3.92723	260	23	10	4958	MT-ATP6,MT-CO3,MT-ND3,CFI,MT-CO2,MT-CO1,SPP1,MT-ND2,MT-ND4,MT-ND5
HP	Lacticaciduria	HP:0003648	0.000119071	3.92419	26	23	5	4958	MT-ATP6,MT-ND3,MT-ND2,MT-ND4,MT-ND5
HP	Impaired visuospatial constructive cognition	HP:0010794	0.000176823	3.75246	28	23	5	4958	MT-CO3,MT-CO2,MT-CO1,MT-ND4,MT-ND5
HP	Vitiligo	HP:0001045	0.000176823	3.75246	28	23	5	4958	MT-CO3,MT-CO2,MT-CO1,MT-ND4,MT-ND5
HP	Focal T2 hyperintense basal ganglia lesion	HP:0007183	0.000213013	3.67159	29	23	5	4958	MT-ATP6,MT-ND3,MT-ND2,MT-ND4,MT-ND5
HP	Intestinal pseudo-obstruction	HP:0004389	0.000213013	3.67159	29	23	5	4958	MT-CO3,MT-CO2,MT-CO1,MT-ND4,MT-ND5
HP	Abnormal CSF metabolite concentration	HP:0025454	0.00022498	3.64786	146	23	8	4958	MT-ATP6,MT-CO3,MT-ND3,MT-CO2,MT-CO1,MT-ND2,MT-ND4,MT-ND5
HP	Progressive external ophthalmoplegia	HP:0000590	0.00025484	3.59373	30	23	5	4958	MT-CO3,MT-CO2,MT-CO1,MT-ND4,MT-ND5
HP	Abnormal circulating non-proteinogenic amino acid concentration	HP:0033109	0.00025484	3.59373	30	23	5	4958	MT-ATP6,MT-ND3,MT-ND2,MT-ND4,MT-ND5
HP	Polyneuropathy	HP:0001271	0.000299232	3.52399	60	23	6	4958	MT-ATP6,MT-CO3,MT-ND2,MT-ND4,MT-CYB,MT-ND5
HP	Demyelinating peripheral neuropathy	HP:0007108	0.000299232	3.52399	60	23	6	4958	MT-ATP6,MT-ND3,MT-ND2,MT-ND4,NRCAM,MT-ND5
HP	Elevated brain lactate level by MRS	HP:0012707	0.000302925	3.51866	31	23	5	4958	MT-CO3,MT-CO2,MT-CO1,MT-ND4,MT-ND5
HP	Abnormality of the mitochondrion	HP:0012103	0.000315544	3.50094	215	23	9	4958	MT-ATP6,MT-CO3,MT-ND3,MT-CO2,MT-CO1,MT-ND2,MT-ND4,MT-CYB,MT-ND5
HP	Visual field defect	HP:0001123	0.000322298	3.49174	289	23	10	4958	MT-ATP6,MT-CO3,CFI,MT-CO2,MT-CO1,MT-ND2,MT-ND4,MT-CYB,ADGRV1,MT-ND5
HP	Abnormal brain lactate level by MRS	HP:0025045	0.000357933	3.4462	32	23	5	4958	MT-CO3,MT-CO2,MT-CO1,MT-ND4,MT-ND5
HP	Renal tubular dysfunction	HP:0000124	0.000571028	3.24334	110	23	7	4958	MT-CO3,MT-ND3,MT-CO2,MT-CO1,MT-ND2,MT-ND4,MT-ND5
HP	Dilated cardiomyopathy	HP:0001644	0.000608993	3.21539	166	23	8	4958	MT-ATP6,MT-CO3,MT-ND3,MT-CO2,MT-CO1,MT-ND2,MT-ND4,MT-ND5
HP	Bipolar affective disorder	HP:0007302	0.000661979	3.17916	36	23	5	4958	MT-CO3,MT-CO2,MT-CO1,MT-ND4,MT-ND5
HP	Abnormal retinal artery morphology	HP:0000630	0.000697631	3.15637	69	23	6	4958	MT-ATP6,MT-CO3,MT-ND2,MT-ND4,MT-CYB,MT-ND5
HP	Hyperventilation	HP:0002883	0.000763089	3.11742	37	23	5	4958	MT-ATP6,MT-ND3,MT-ND2,MT-ND4,MT-ND5
HP	Hypoparathyroidism	HP:0000829	0.00100182	2.99921	39	23	5	4958	MT-CO3,MT-CO2,MT-CO1,MT-ND4,MT-ND5
HP	Bulbar signs	HP:0002483	0.00100182	2.99921	39	23	5	4958	MT-ATP6,MT-ND3,MT-ND2,MT-ND4,MT-ND5
HP	Widened subarachnoid space	HP:0012704	0.00114146	2.94254	40	23	5	4958	MT-CO3,MT-CO2,MT-CO1,MT-ND4,MT-ND5
HP	Abnormal basal ganglia morphology	HP:0002134	0.0011842	2.92658	181	23	8	4958	MT-ATP6,MT-CO3,MT-ND3,MT-CO2,MT-CO1,MT-ND2,MT-ND4,MT-ND5
HP	Abnormal basal ganglia MRI signal intensity	HP:0012751	0.00129604	2.88738	41	23	5	4958	MT-ATP6,MT-ND3,MT-ND2,MT-ND4,MT-ND5
HP	Personality changes	HP:0000751	0.00146672	2.83365	42	23	5	4958	MT-CO3,MT-CO2,MT-CO1,MT-ND4,MT-ND5
HP	Pigmentary retinopathy	HP:0000580	0.00164814	2.78301	189	23	8	4958	MT-ATP6,MT-CO3,MT-ND3,MT-CO2,MT-CO1,MT-ND2,MT-ND4,MT-ND5
HP	Nausea and vomiting	HP:0002017	0.00167453	2.77611	544	23	12	4958	MT-ATP6,MT-CO3,MT-ND3,CFI,MT-CO2,MT-CO1,PCCA,SPP1,MT-ND2,MT-ND4,MT-CYB,MT-ND5
HP	Abnormal muscle fiber morphology	HP:0004303	0.00175874	2.7548	263	23	9	4958	MT-ATP6,MT-CO3,MT-ND3,MT-CO2,MT-CO1,MT-ND2,MT-ND4,MT-CYB,MT-ND5
HP	Abnormal head blood vessel morphology	HP:3000036	0.00182255	2.73932	81	23	6	4958	MT-ATP6,MT-CO3,MT-ND2,MT-ND4,MT-CYB,MT-ND5
HP	Progressive sensorineural hearing impairment	HP:0000408	0.00186113	2.73022	44	23	5	4958	MT-CO3,MT-CO2,MT-CO1,MT-CYB,MT-ND5
HP	Basal ganglia calcification	HP:0002135	0.00233485	2.63174	46	23	5	4958	MT-CO3,MT-CO2,MT-CO1,MT-ND4,MT-ND5
HP	Action tremor	HP:0002345	0.0029453	2.53087	204	23	8	4958	MT-ATP6,MT-CO3,MT-CO1,GRIK2,MT-ND2,MT-ND4,MT-CYB,MT-ND5
HP	Peripheral demyelination	HP:0011096	0.00321854	2.49234	49	23	5	4958	MT-ATP6,MT-ND3,MT-ND2,MT-ND4,MT-ND5
HP	Increased serum lactate	HP:0002151	0.00328941	2.48288	207	23	8	4958	MT-ATP6,MT-CO3,MT-ND3,MT-CO2,MT-CO1,MT-ND2,MT-ND4,MT-ND5
HP	Pancreatitis	HP:0001733	0.00340414	2.46799	90	23	6	4958	MT-CO3,MT-CO2,MT-CO1,PCCA,MT-ND4,MT-ND5
HP	Ophthalmoparesis	HP:0000597	0.00345532	2.46151	285	23	9	4958	MT-ATP6,MT-CO3,MT-ND3,MT-CO2,MT-CO1,MT-ND2,MT-ND4,MT-CYB,MT-ND5
HP	Ventricular arrhythmia	HP:0004308	0.00353744	2.45131	209	23	8	4958	MT-ATP6,MT-CO3,MT-CO2,MT-CO1,MT-ND2,MT-ND4,MT-CYB,MT-ND5
HP	Hypothermia	HP:0002045	0.00356528	2.44791	50	23	5	4958	MT-ATP6,MT-ND3,MT-ND2,MT-ND4,MT-ND5
HP	Exercise intolerance	HP:0003546	0.00374525	2.42652	145	23	7	4958	MT-ATP6,MT-CO3,MT-CO2,MT-CO1,MT-ND4,MT-CYB,MT-ND5
HP	Increased CSF protein concentration	HP:0002922	0.00394079	2.40442	51	23	5	4958	MT-CO3,MT-CO2,MT-CO1,MT-ND4,MT-ND5
HP	Progressive hearing impairment	HP:0001730	0.00434677	2.36183	52	23	5	4958	MT-CO3,MT-CO2,MT-CO1,MT-CYB,MT-ND5
HP	Abnormal CSF protein concentration	HP:0025456	0.00478497	2.32012	53	23	5	4958	MT-CO3,MT-CO2,MT-CO1,MT-ND4,MT-ND5
HP	Hemiparesis	HP:0001269	0.00497893	2.30286	96	23	6	4958	MT-CO3,MT-CO2,MT-CO1,MT-ND4,MT-CYB,MT-ND5
HP	Acidosis	HP:0001941	0.00598918	2.22263	396	23	10	4958	MT-ATP6,MT-CO3,MT-ND3,MT-CO2,MT-CO1,PCCA,MT-ND2,MT-ND4,MT-CYB,MT-ND5
HP	Sensory neuropathy	HP:0000763	0.00670596	2.17354	101	23	6	4958	MT-ATP6,MT-CO3,MT-CO2,MT-CO1,MT-ND4,MT-ND5
HP	Telangiectasia	HP:0001009	0.0072445	2.13999	160	23	7	4958	MT-ATP6,MT-CO3,MT-CO1,MT-ND2,MT-ND4,MT-CYB,MT-ND5
HP	Abnormal metabolic brain imaging by MRS	HP:0012705	0.00752483	2.1235	58	23	5	4958	MT-CO3,MT-CO2,MT-CO1,MT-ND4,MT-ND5
HP	Type I diabetes mellitus	HP:0100651	0.0089145	2.0499	60	23	5	4958	MT-CO3,MT-CO2,MT-CO1,MT-ND4,MT-ND5
HP	Diminished motivation	HP:0000745	0.00900887	2.04533	636	23	12	4958	MT-ATP6,MT-CO3,MT-ND3,MT-CO2,MT-CO1,PCCA,SPP1,MT-ND2,MT-ND4,MT-CYB,ADGRV1,MT-ND5
HP	Reduced consciousness	HP:0004372	0.00938257	2.02768	238	23	8	4958	MT-CO3,MT-CO2,MT-CO1,PCCA,SPP1,MT-ND4,MT-CYB,MT-ND5
HP	Myoclonic seizure	HP:0032794	0.00968045	2.0141	239	23	8	4958	MT-ATP6,MT-ND3,GRIK2,MT-ND2,MT-ND4,ADGRV1,GRIN2B,MT-ND5
HP	Abnormal motivation	HP:5200275	0.010289	1.98763	644	23	12	4958	MT-ATP6,MT-CO3,MT-ND3,MT-CO2,MT-CO1,PCCA,SPP1,MT-ND2,MT-ND4,MT-CYB,ADGRV1,MT-ND5
HP	Fever	HP:0001945	0.0104341	1.98155	421	23	10	4958	MT-ATP6,MT-CO3,MT-ND3,MT-CO2,MT-CO1,SPP1,MT-ND2,MT-ND4,MT-CYB,MT-ND5
HP	Hyperalaninemia	HP:0003348	0.0104981	1.97889	62	23	5	4958	MT-ATP6,MT-ND3,MT-ND2,MT-ND4,MT-ND5
HP	Abnormality of retinal pigmentation	HP:0007703	0.0105511	1.9767	326	23	9	4958	MT-ATP6,MT-CO3,MT-ND3,CFI,MT-CO2,MT-CO1,MT-ND2,MT-ND4,MT-ND5
HP	Atypical behavior	HP:0000708	0.0108903	1.96296	1812	23	19	4958	MT-ATP6,MT-CO3,MT-ND3,CFI,MT-CO2,ZEB1,AUTS2,MT-CO1,GRIK2,TRIO,PCCA,SPP1,MT-ND2,MT-ND4,MT-CYB,ADGRV1,NRCAM,GRIN2B,MT-ND5
HP	Chorea	HP:0002072	0.0109539	1.96043	243	23	8	4958	MT-ATP6,MT-ND3,GRIK2,SPP1,MT-ND2,MT-ND4,GRIN2B,MT-ND5
HP	Abnormal circulating pyruvate family amino acid concentration	HP:0010915	0.0113684	1.9443	63	23	5	4958	MT-ATP6,MT-ND3,MT-ND2,MT-ND4,MT-ND5
HP	Abnormal circulating alanine concentration	HP:0010916	0.0113684	1.9443	63	23	5	4958	MT-ATP6,MT-ND3,MT-ND2,MT-ND4,MT-ND5
HP	Abnormality of acid-base homeostasis	HP:0004360	0.0118548	1.92611	427	23	10	4958	MT-ATP6,MT-CO3,MT-ND3,MT-CO2,MT-CO1,PCCA,MT-ND2,MT-ND4,MT-CYB,MT-ND5
HP	Focal segmental glomerulosclerosis	HP:0000097	0.0122943	1.9103	64	23	5	4958	MT-CO3,MT-CO2,MT-CO1,MT-ND4,MT-ND5
HP	Headache	HP:0002315	0.0131998	1.87943	335	23	9	4958	MT-ATP6,MT-CO3,CFI,MT-CO2,MT-CO1,SPP1,MT-ND4,MT-CYB,MT-ND5
HP	External ophthalmoplegia	HP:0000544	0.0132782	1.87686	65	23	5	4958	MT-CO3,MT-CO2,MT-CO1,MT-ND4,MT-ND5
HP	Abnormality of the parathyroid physiology	HP:0011767	0.0191619	1.71756	70	23	5	4958	MT-CO3,MT-CO2,MT-CO1,MT-ND4,MT-ND5
HP	Psychosis	HP:0000709	0.0210573	1.6766	123	23	6	4958	MT-CO3,MT-CO2,MT-CO1,SPP1,MT-ND4,MT-ND5
HP	Abnormal retinal morphology	HP:0000479	0.0232702	1.6332	975	23	14	4958	MT-ATP6,MT-CO3,MT-ND3,CFI,MT-CO2,ZEB1,MT-CO1,SPP1,MT-ND2,MT-ND4,MT-CYB,ADGRV1,NRCAM,MT-ND5
HP	Abnormal circulating proteinogenic amino acid derivative concentration	HP:0033108	0.0235642	1.62775	73	23	5	4958	MT-ATP6,MT-ND3,MT-ND2,MT-ND4,MT-ND5
HP	Epileptic spasm	HP:0011097	0.026784	1.57212	195	23	7	4958	MT-ATP6,MT-ND3,GRIK2,MT-ND2,MT-ND4,GRIN2B,MT-ND5
HP	Peripheral neuropathy	HP:0009830	0.0269346	1.56969	468	23	10	4958	MT-ATP6,MT-CO3,MT-ND3,MT-CO2,MT-CO1,MT-ND2,MT-ND4,MT-CYB,NRCAM,MT-ND5
HP	Aciduria	HP:0012072	0.0276863	1.55774	129	23	6	4958	MT-ATP6,MT-ND3,PCCA,MT-ND2,MT-ND4,MT-ND5
HP	Abnormal prosody	HP:0031434	0.0287196	1.54182	76	23	5	4958	MT-ATP6,MT-ND3,MT-ND2,MT-ND4,MT-ND5
HP	Abnormal urine pH	HP:0032943	0.0315833	1.50054	132	23	6	4958	MT-ATP6,MT-ND3,PCCA,MT-ND2,MT-ND4,MT-ND5
HP	Hypertrophic cardiomyopathy	HP:0001639	0.0336957	1.47243	283	23	8	4958	MT-ATP6,MT-CO3,MT-ND3,MT-CO2,MT-CO1,MT-ND2,MT-ND4,MT-ND5
HP	Bilateral sensorineural hearing impairment	HP:0008619	0.0347159	1.45947	79	23	5	4958	MT-CO3,MT-CO2,MT-CO1,MT-CYB,MT-ND5
HP	Generalized myoclonic seizure	HP:0002123	0.0374582	1.42645	136	23	6	4958	MT-ATP6,MT-ND3,MT-ND2,MT-ND4,ADGRV1,MT-ND5
HP	Abnormality of the parathyroid gland	HP:0000828	0.0392263	1.40642	81	23	5	4958	MT-CO3,MT-CO2,MT-CO1,MT-ND4,MT-ND5
HP	Abnormal cerebrospinal fluid morphology	HP:0002921	0.0401526	1.39629	606	23	11	4958	MT-ATP6,MT-CO3,MT-ND3,MT-CO2,MT-CO1,GRIK2,MT-ND2,MT-ND4,MT-CYB,NRCAM,MT-ND5
HP	Abnormal psychotic pattern	HP:5200430	0.0408	1.38934	208	23	7	4958	MT-CO3,MT-CO2,MT-CO1,SPP1,MT-ND4,ADGRV1,MT-ND5
HP	Dementia	HP:0000726	0.0434162	1.36235	210	23	7	4958	MT-ATP6,MT-CO3,MT-CO2,MT-CO1,MT-ND4,MT-CYB,MT-ND5
HP	Involuntary movements	HP:0004305	0.0487938	1.31164	1037	23	14	4958	MT-ATP6,MT-CO3,MT-ND3,MT-CO2,MT-CO1,GRIK2,TRIO,SPP1,MT-ND2,MT-ND4,MT-CYB,ADGRV1,GRIN2B,MT-ND5
HP	Migraine	HP:0002076	0.0498476	1.30236	143	23	6	4958	MT-CO3,MT-CO2,MT-CO1,MT-ND4,MT-CYB,MT-ND5
HP	Infantile spasms	HP:0012469	0.0498476	1.30236	143	23	6	4958	MT-ATP6,MT-ND3,MT-ND2,MT-ND4,GRIN2B,MT-ND5

## Sheet: S5
Supplementary Table 5:
ctrl hiNS(-) astrocyte GO analysis:
source	term_name	term_id	adjusted_p_value	negative_log10_of_adjusted_p_value	term_size	query_size	intersection_size	effective_domain_size	intersections
GO:MF	transporter activity	GO:0005215	0.00467234	2.33047	1239	250	34	20212	GPM6A,GRAMD1B,CPLX1,KCNH8,BCL2,KCNIP1,KCNN2,CACNA1C,SLCO1A2,AQP4,SLC35F4,GABRB1,SLC1A4,SLC6A11,KCNN3,SLC25A18,GRIK1,TRPM3,CACHD1,SLC9A9,SLC44A1,SLC15A2,SLCO6A1,OSBPL1A,KCNK10,SLC7A11,ABCC9,SLC26A5,PITPNC1,SLC6A1,ATP2B2,GRID2,OSBPL6,NDUFA1
GO:MF	neurotrophin receptor activity	GO:0005030	0.00798185	2.0979	5	250	3	20212	NTRK2,NTRK3,SORT1
GO:MF	3',5'-cyclic-GMP phosphodiesterase activity	GO:0047555	0.0160852	1.79357	16	250	4	20212	PDE1C,PDE10A,PDE1A,PDE5A
GO:MF	transmembrane transporter activity	GO:0022857	0.0281501	1.55052	1127	250	30	20212	GPM6A,CPLX1,KCNH8,BCL2,KCNIP1,KCNN2,CACNA1C,SLCO1A2,AQP4,SLC35F4,GABRB1,SLC1A4,SLC6A11,KCNN3,SLC25A18,GRIK1,TRPM3,CACHD1,SLC9A9,SLC44A1,SLC15A2,SLCO6A1,KCNK10,SLC7A11,ABCC9,SLC26A5,SLC6A1,ATP2B2,GRID2,NDUFA1
GO:MF	PDZ domain binding	GO:0030165	0.038467	1.41491	85	250	7	20212	CADM1,LPAR2,LPAR1,DTNA,PTEN,ATP2B2,GRID2
GO:BP	generation of neurons	GO:0048699	1.82995e-12	11.7376	1514	243	57	21031	NRXN1,NTRK2,GPM6A,LRP8,FUT9,CSMD3,ADGRB3,ANOS1,NRG3,MMD2,SLIT1,NTM,BCL2,TAOK3,SH3GL2,ALCAM,KAT2B,TOX,CAMK2G,KIRREL3,NTRK3,GABRB1,FRY,CTNNA2,ST8SIA2,ACSL6,CTNND2,PTCH1,NCAM1,CPNE5,MDGA2,DOCK10,LPAR1,ZNF521,OPHN1,RORA,FGFR2,MAP2,TAFA1,PLPPR5,CDH1,CSPG5,PHACTR1,BMP7,AGBL4,MAPT,PTEN,STMN2,CAMSAP3,NEO1,ATP2B2,DCC,NPHP4,VCAM1,DNER,GRID2,NEFL
GO:BP	nervous system development	GO:0007399	2.49723e-11	10.6025	2531	243	74	21031	NRXN1,NTRK2,GPM6A,LRP8,FUT9,CSMD3,ADGRB3,ANOS1,NRG3,CHRM2,MMD2,SLIT1,NTM,ADGRG6,BCL2,IL1RAPL2,POU6F2,TAOK3,LSAMP,SH3GL2,LDB2,ALCAM,PCDH17,HYDIN,KAT2B,TOX,CAMK2G,LRIG1,KIRREL3,NTRK3,GABRB1,FRY,CTNNA2,ST8SIA2,ACSL6,CTNND2,GRIK1,PTCH1,NCAM1,CPNE5,MDGA2,DOCK10,LPAR1,ZNF521,OPHN1,TMOD2,RORA,PCDH9,FGFR2,SLC7A11,MAP2,TAFA1,PLPPR5,CDH1,CSPG5,GLUD1,PHACTR1,BMP7,AGBL4,MAPT,PTEN,STMN2,CAMSAP3,NEO1,NPAS2,ATP…
GO:BP	neuron differentiation	GO:0030182	4.584e-11	10.3388	1431	243	53	21031	NRXN1,NTRK2,GPM6A,LRP8,FUT9,CSMD3,ADGRB3,ANOS1,MMD2,SLIT1,NTM,BCL2,TAOK3,SH3GL2,ALCAM,KAT2B,TOX,CAMK2G,KIRREL3,NTRK3,GABRB1,FRY,CTNNA2,ST8SIA2,CTNND2,PTCH1,NCAM1,CPNE5,MDGA2,DOCK10,LPAR1,ZNF521,OPHN1,RORA,FGFR2,MAP2,PLPPR5,CDH1,CSPG5,PHACTR1,BMP7,AGBL4,MAPT,PTEN,STMN2,CAMSAP3,NEO1,ATP2B2,DCC,NPHP4,VCAM1,GRID2,NEFL
GO:BP	neuron development	GO:0048666	8.73406e-11	10.0588	1167	243	47	21031	NRXN1,NTRK2,GPM6A,LRP8,FUT9,CSMD3,ADGRB3,ANOS1,SLIT1,NTM,BCL2,TAOK3,SH3GL2,ALCAM,KAT2B,TOX,CAMK2G,KIRREL3,NTRK3,GABRB1,FRY,CTNNA2,ST8SIA2,CTNND2,PTCH1,NCAM1,CPNE5,DOCK10,LPAR1,OPHN1,FGFR2,MAP2,PLPPR5,CDH1,CSPG5,PHACTR1,BMP7,AGBL4,MAPT,PTEN,STMN2,CAMSAP3,NEO1,DCC,NPHP4,GRID2,NEFL
GO:BP	neurogenesis	GO:0022008	2.06102e-10	9.68592	1742	243	58	21031	NRXN1,NTRK2,GPM6A,LRP8,FUT9,CSMD3,ADGRB3,ANOS1,NRG3,MMD2,SLIT1,NTM,ADGRG6,BCL2,TAOK3,SH3GL2,ALCAM,KAT2B,TOX,CAMK2G,KIRREL3,NTRK3,GABRB1,FRY,CTNNA2,ST8SIA2,ACSL6,CTNND2,PTCH1,NCAM1,CPNE5,MDGA2,DOCK10,LPAR1,ZNF521,OPHN1,RORA,FGFR2,MAP2,TAFA1,PLPPR5,CDH1,CSPG5,PHACTR1,BMP7,AGBL4,MAPT,PTEN,STMN2,CAMSAP3,NEO1,ATP2B2,DCC,NPHP4,VCAM1,DNER,GRID2,NEFL
GO:BP	neuron projection development	GO:0031175	2.20666e-10	9.65626	1014	243	43	21031	NRXN1,NTRK2,GPM6A,LRP8,FUT9,CSMD3,ADGRB3,ANOS1,SLIT1,BCL2,TAOK3,SH3GL2,ALCAM,KAT2B,TOX,CAMK2G,KIRREL3,NTRK3,FRY,CTNNA2,ST8SIA2,CTNND2,PTCH1,NCAM1,CPNE5,DOCK10,LPAR1,OPHN1,FGFR2,MAP2,PLPPR5,CDH1,CSPG5,PHACTR1,BMP7,MAPT,PTEN,STMN2,CAMSAP3,NEO1,DCC,GRID2,NEFL
GO:BP	system development	GO:0048731	2.11553e-09	8.67458	3973	243	93	21031	NRXN1,NTRK2,GPM6A,LRP8,FUT9,CSMD3,ADGRB3,LAMA4,ANOS1,NRG3,CHRM2,MMD2,SLIT1,CADM1,NTM,ADGRG6,AR,BCL2,IL1RAPL2,POU6F2,TAOK3,SGCD,LSAMP,SH3GL2,LDB2,CACNA1C,ALCAM,CSGALNACT1,EAF2,PCDH17,HYDIN,KAT2B,TOX,CAMK2G,LRIG1,KIRREL3,NTRK3,GABRB1,RPE65,FRY,CTNNA2,ST8SIA2,ACSL6,CTNND2,GREB1L,GRIK1,PTCH1,NCAM1,CPNE5,MDGA2,DOCK10,LPAR1,ZNF521,CPT1A,OPHN1,TMOD2,COL1A2,RORA,PCDH9,FGFR2,SLC7A11,ABCC9,MAP2,TAFA1,PLPPR…
GO:BP	synapse organization	GO:0050808	5.38745e-09	8.26862	485	243	28	21031	NRXN1,NTRK2,GPM6A,LRP8,ADGRB3,NRG3,SLIT1,NBEA,IL1RAPL2,GPHN,PCDH17,KIRREL3,EZR,CTNNA2,ST8SIA2,CTNND2,DOCK10,OPHN1,SLC7A11,CDH1,SLC6A1,MAPT,PTEN,PFN2,DNER,SORT1,GRID2,NEFL
GO:BP	cell projection morphogenesis	GO:0048858	1.24742e-07	6.90399	676	243	31	21031	NRXN1,NTRK2,GPM6A,LRP8,ADGRB3,ANOS1,SLIT1,BCL2,TAOK3,SH3GL2,ALCAM,KIRREL3,CTNNA2,ST8SIA2,CTNND2,PTCH1,NCAM1,CPNE5,DOCK10,OPHN1,FGFR2,MAP2,CDH1,CSPG5,PHACTR1,BMP7,MAPT,PTEN,NEO1,DCC,NEFL
GO:BP	neuron projection morphogenesis	GO:0048812	2.68412e-07	6.5712	655	243	30	21031	NRXN1,NTRK2,GPM6A,LRP8,ADGRB3,ANOS1,SLIT1,BCL2,TAOK3,SH3GL2,ALCAM,KIRREL3,CTNNA2,ST8SIA2,CTNND2,PTCH1,NCAM1,CPNE5,DOCK10,OPHN1,FGFR2,MAP2,CDH1,PHACTR1,BMP7,MAPT,PTEN,NEO1,DCC,NEFL
GO:BP	plasma membrane bounded cell projection morphogenesis	GO:0120039	4.78983e-07	6.31968	671	243	30	21031	NRXN1,NTRK2,GPM6A,LRP8,ADGRB3,ANOS1,SLIT1,BCL2,TAOK3,SH3GL2,ALCAM,KIRREL3,CTNNA2,ST8SIA2,CTNND2,PTCH1,NCAM1,CPNE5,DOCK10,OPHN1,FGFR2,MAP2,CDH1,PHACTR1,BMP7,MAPT,PTEN,NEO1,DCC,NEFL
GO:BP	cell junction organization	GO:0034330	5.03823e-07	6.29772	759	243	32	21031	NRXN1,NTRK2,GPM6A,LRP8,ADGRB3,NRG3,SLIT1,NBEA,BCL2,IL1RAPL2,GPHN,PCDH17,KIRREL3,EZR,CTNNA2,ST8SIA2,CTNND2,DOCK10,OPHN1,SLC7A11,CDH1,LIMCH1,SLC6A1,MAPT,PTEN,PFN2,CAMSAP3,NPHP4,DNER,SORT1,GRID2,NEFL
GO:BP	plasma membrane bounded cell projection organization	GO:0120036	8.03824e-07	6.09484	1570	243	48	21031	NRXN1,NTRK2,GPM6A,LRP8,FUT9,CSMD3,ADGRB3,ANOS1,SLIT1,BCL2,TAOK3,SH3GL2,ALCAM,HYDIN,KAT2B,TOX,CAMK2G,ARHGEF4,KIRREL3,NTRK3,FRY,EZR,CTNNA2,ST8SIA2,CTNND2,PTCH1,NCAM1,CPNE5,DOCK10,LPAR1,OPHN1,FGFR2,MAP2,PLPPR5,CDH1,CSPG5,PHACTR1,BMP7,MAPT,PTEN,STMN2,PFN2,CAMSAP3,NEO1,IFT43,DCC,GRID2,NEFL
GO:BP	multicellular organism development	GO:0007275	1.08358e-06	5.96514	4643	243	96	21031	NRXN1,NTRK2,GPM6A,LRP8,FUT9,CSMD3,ADGRB3,LAMA4,ANOS1,NRG3,CHRM2,MMD2,SLIT1,CADM1,NTM,ADGRG6,AR,BCL2,IL1RAPL2,POU6F2,TAOK3,SGCD,LSAMP,SH3GL2,LDB2,CACNA1C,ALCAM,CSGALNACT1,EAF2,PCDH17,AFF3,HYDIN,KAT2B,TOX,CAMK2G,LRIG1,KIRREL3,NTRK3,GABRB1,RPE65,FRY,CTNNA2,ST8SIA2,ACSL6,CTNND2,GREB1L,GRIK1,PTCH1,NCAM1,CPNE5,MDGA2,DOCK10,LPAR1,ZNF521,CPT1A,OPHN1,TMOD2,COL1A2,RORA,PCDH9,FGFR2,SLC7A11,ABCC9,MAP2,TAFA1,…
GO:BP	cellular anatomical entity morphogenesis	GO:0032989	1.16567e-06	5.93342	785	243	32	21031	NRXN1,NTRK2,GPM6A,LRP8,ADGRB3,ANOS1,SLIT1,BCL2,TAOK3,SH3GL2,ALCAM,KIRREL3,CTNNA2,ST8SIA2,CTNND2,PTCH1,NCAM1,CPNE5,DOCK10,OPHN1,TMOD2,FGFR2,MAP2,CDH1,CSPG5,PHACTR1,BMP7,MAPT,PTEN,NEO1,DCC,NEFL
GO:BP	regulation of neuron projection development	GO:0010975	1.44941e-06	5.83881	457	243	24	21031	NRXN1,NTRK2,LRP8,FUT9,CSMD3,ADGRB3,SLIT1,KAT2B,TOX,CAMK2G,NTRK3,CTNNA2,LPAR1,MAP2,PLPPR5,CDH1,BMP7,MAPT,PTEN,STMN2,NEO1,DCC,GRID2,NEFL
GO:BP	cell morphogenesis	GO:0000902	1.77312e-06	5.75126	986	243	36	21031	NRXN1,NTRK2,GPM6A,LRP8,ADGRB3,ANOS1,SLIT1,AR,BCL2,TAOK3,SH3GL2,ALCAM,KIRREL3,FRY,EZR,CTNNA2,ST8SIA2,CTNND2,PTCH1,NCAM1,CPNE5,DOCK10,LPAR1,OPHN1,FGFR2,MAP2,SLC26A5,CDH1,CSPG5,PHACTR1,BMP7,MAPT,PTEN,NEO1,DCC,NEFL
GO:BP	central nervous system development	GO:0007417	1.79223e-06	5.74661	1035	243	37	21031	NRXN1,NTRK2,LRP8,NRG3,SLIT1,BCL2,IL1RAPL2,POU6F2,SH3GL2,HYDIN,TOX,KIRREL3,GABRB1,CTNNA2,GRIK1,PTCH1,MDGA2,LPAR1,OPHN1,RORA,PCDH9,FGFR2,SLC7A11,MAP2,CDH1,GLUD1,PHACTR1,BMP7,AGBL4,MAPT,PTEN,NPAS2,DCC,RPS6KA6,DNER,GRID2,NEFL
GO:BP	cell projection organization	GO:0030030	1.97049e-06	5.70543	1613	243	48	21031	NRXN1,NTRK2,GPM6A,LRP8,FUT9,CSMD3,ADGRB3,ANOS1,SLIT1,BCL2,TAOK3,SH3GL2,ALCAM,HYDIN,KAT2B,TOX,CAMK2G,ARHGEF4,KIRREL3,NTRK3,FRY,EZR,CTNNA2,ST8SIA2,CTNND2,PTCH1,NCAM1,CPNE5,DOCK10,LPAR1,OPHN1,FGFR2,MAP2,PLPPR5,CDH1,CSPG5,PHACTR1,BMP7,MAPT,PTEN,STMN2,PFN2,CAMSAP3,NEO1,IFT43,DCC,GRID2,NEFL
GO:BP	central nervous system neuron differentiation	GO:0021953	6.14455e-06	5.21151	181	243	15	21031	NRXN1,NTRK2,TOX,GABRB1,PTCH1,MDGA2,OPHN1,RORA,FGFR2,MAP2,AGBL4,MAPT,PTEN,DCC,GRID2
GO:BP	cell-cell signaling	GO:0007267	1.17023e-05	4.93173	1704	243	48	21031	NRXN1,NTRK2,LRP8,GABBR2,CPLX1,RBMS3,NRG3,CHRM2,SNCAIP,AR,ANKRD6,KCNN2,CACNA1C,DGKI,PCDH17,GRM3,CAMK2G,COMT,GABRB1,SLC1A4,KIF1B,CTNND2,GRIK1,GPC5,CPT1A,OPHN1,TMOD2,DTNA,FGFR2,SLC7A11,CDH1,CSPG5,GLUD1,RIC3,TSC22D1,TBL1X,SLC6A1,MAPT,PTEN,PFN2,FGFR3,FADS1,TLE4,DCC,RNF213,NPHP4,GRID2,NEFL
GO:BP	transport	GO:0006810	1.22009e-05	4.91361	4350	243	89	21031	NRXN1,NTRK2,GPM6A,LRP8,GRAMD1B,RGS7,CPLX1,SLIT1,KCNH8,EEPD1,SGIP1,SNCAIP,BCL2,KCNIP1,FBLN5,SH3GL2,ELMO1,MEGF10,KCNN2,CACNA1C,SLCO1A2,DGKI,PCDH17,MGST1,AQP4,CAMK2G,SLC35F4,COMT,GABRB1,SLC1A4,SLC6A11,EZR,KIF1B,MAGOH,KCNN3,MAPK8IP1,SLC25A18,GRIK1,PTCH1,PLCH1,TRPM3,CACHD1,SLC9A9,LPAR1,SLC44A1,SLC15A2,CPT1A,OPHN1,SLCO6A1,OSBPL1A,KCNK10,SLC7A11,ABCC9,MAP2,SLC26A5,DOCK2,PITPNC1,CDH1,CSPG5,WDR41,GLUD1,ST…
GO:BP	localization	GO:0051179	1.26211e-05	4.8989	5520	243	105	21031	NRXN1,NTRK2,GPM6A,LRP8,GRAMD1B,RGS7,CPLX1,MMD2,SLIT1,KCNH8,EEPD1,NBEA,SGIP1,SNCAIP,PARD3B,AR,BCL2,GPHN,KCNIP1,FBLN5,SGCD,SH3GL2,ELMO1,MEGF10,KCNN2,CACNA1C,SLCO1A2,DGKI,PCDH17,MGST1,AQP4,KAT2B,CAMK2G,SLC35F4,COMT,GABRB1,SLC1A4,SLC6A11,EZR,KIF1B,MAGOH,KCNN3,MAPK8IP1,SLC25A18,GRIK1,PTCH1,PLCH1,TRPM3,CACHD1,GPC5,SLC9A9,LPAR1,SLC44A1,SLC15A2,CPT1A,OPHN1,SLCO6A1,OSBPL1A,KCNK10,SLC7A11,ABCC9,MAP2,SLC26A…
GO:BP	regulation of plasma membrane bounded cell projection organization	GO:0120035	2.0563e-05	4.68691	652	243	27	21031	NRXN1,NTRK2,GPM6A,LRP8,FUT9,CSMD3,ADGRB3,SLIT1,KAT2B,TOX,CAMK2G,NTRK3,EZR,CTNNA2,LPAR1,MAP2,PLPPR5,CDH1,BMP7,MAPT,PTEN,STMN2,PFN2,NEO1,DCC,GRID2,NEFL
GO:BP	synapse assembly	GO:0007416	2.56377e-05	4.59112	201	243	15	21031	NRXN1,NTRK2,GPM6A,ADGRB3,NRG3,SLIT1,IL1RAPL2,PCDH17,KIRREL3,ST8SIA2,CDH1,MAPT,PTEN,DNER,GRID2
GO:BP	chemical synaptic transmission	GO:0007268	2.57968e-05	4.58843	750	243	29	21031	NRXN1,NTRK2,LRP8,GABBR2,CPLX1,NRG3,CHRM2,SNCAIP,DGKI,PCDH17,GRM3,COMT,SLC1A4,KIF1B,GRIK1,OPHN1,TMOD2,DTNA,SLC7A11,CDH1,CSPG5,RIC3,SLC6A1,MAPT,PTEN,PFN2,DCC,GRID2,NEFL
GO:BP	anterograde trans-synaptic signaling	GO:0098916	2.57968e-05	4.58843	750	243	29	21031	NRXN1,NTRK2,LRP8,GABBR2,CPLX1,NRG3,CHRM2,SNCAIP,DGKI,PCDH17,GRM3,COMT,SLC1A4,KIF1B,GRIK1,OPHN1,TMOD2,DTNA,SLC7A11,CDH1,CSPG5,RIC3,SLC6A1,MAPT,PTEN,PFN2,DCC,GRID2,NEFL
GO:BP	trans-synaptic signaling	GO:0099537	3.07215e-05	4.51256	756	243	29	21031	NRXN1,NTRK2,LRP8,GABBR2,CPLX1,NRG3,CHRM2,SNCAIP,DGKI,PCDH17,GRM3,COMT,SLC1A4,KIF1B,GRIK1,OPHN1,TMOD2,DTNA,SLC7A11,CDH1,CSPG5,RIC3,SLC6A1,MAPT,PTEN,PFN2,DCC,GRID2,NEFL
GO:BP	developmental process	GO:0032502	3.13543e-05	4.5037	6453	243	116	21031	NRXN1,NTRK2,GPM6A,LRP8,FUT9,CSMD3,ADGRB3,LAMA4,ANOS1,NRG3,CHRM2,MMD2,SLIT1,CADM1,NTM,ADGRG6,AR,BCL2,IL1RAPL2,CST3,POU6F2,TAOK3,SGCD,LSAMP,SH3GL2,MEGF10,LDB2,CACNA1C,ALCAM,CSGALNACT1,EAF2,PRDM16,PCDH17,AFF3,HYDIN,KAT2B,TOX,CAMK2G,COMT,LRIG1,KIRREL3,NTRK3,GABRB1,RPE65,FRY,EZR,CTNNA2,ST8SIA2,ACSL6,CTNND2,GREB1L,GRIK1,PTCH1,NCAM1,CPNE5,MDGA2,DOCK10,LPAR1,ZNF521,CPT1A,OPHN1,TMOD2,COL1A2,RORA,PCDH9,FGF…
GO:BP	cell differentiation	GO:0030154	3.2992e-05	4.48159	4366	243	88	21031	NRXN1,NTRK2,GPM6A,LRP8,FUT9,CSMD3,ADGRB3,LAMA4,ANOS1,NRG3,MMD2,SLIT1,CADM1,NTM,ADGRG6,AR,BCL2,POU6F2,TAOK3,SGCD,SH3GL2,MEGF10,ALCAM,PRDM16,HYDIN,KAT2B,TOX,CAMK2G,KIRREL3,NTRK3,GABRB1,FRY,EZR,CTNNA2,ST8SIA2,ACSL6,CTNND2,PTCH1,NCAM1,CPNE5,MDGA2,DOCK10,LPAR1,ZNF521,CPT1A,OPHN1,TMOD2,RORA,FGFR2,SLC7A11,MAP2,DOCK2,TAFA1,PLPPR5,CDH1,CSPG5,PHACTR1,BMP7,TSC22D1,AGBL4,UBASH3B,CAT,MAPT,PTEN,STMN2,DIAPH2,CA…
GO:BP	regulation of cell projection organization	GO:0031344	3.30407e-05	4.48095	667	243	27	21031	NRXN1,NTRK2,GPM6A,LRP8,FUT9,CSMD3,ADGRB3,SLIT1,KAT2B,TOX,CAMK2G,NTRK3,EZR,CTNNA2,LPAR1,MAP2,PLPPR5,CDH1,BMP7,MAPT,PTEN,STMN2,PFN2,NEO1,DCC,GRID2,NEFL
GO:BP	cellular developmental process	GO:0048869	3.33651e-05	4.47671	4367	243	88	21031	NRXN1,NTRK2,GPM6A,LRP8,FUT9,CSMD3,ADGRB3,LAMA4,ANOS1,NRG3,MMD2,SLIT1,CADM1,NTM,ADGRG6,AR,BCL2,POU6F2,TAOK3,SGCD,SH3GL2,MEGF10,ALCAM,PRDM16,HYDIN,KAT2B,TOX,CAMK2G,KIRREL3,NTRK3,GABRB1,FRY,EZR,CTNNA2,ST8SIA2,ACSL6,CTNND2,PTCH1,NCAM1,CPNE5,MDGA2,DOCK10,LPAR1,ZNF521,CPT1A,OPHN1,TMOD2,RORA,FGFR2,SLC7A11,MAP2,DOCK2,TAFA1,PLPPR5,CDH1,CSPG5,PHACTR1,BMP7,TSC22D1,AGBL4,UBASH3B,CAT,MAPT,PTEN,STMN2,DIAPH2,CA…
GO:BP	anatomical structure development	GO:0048856	5.83471e-05	4.23398	5899	243	108	21031	NRXN1,NTRK2,GPM6A,LRP8,FUT9,CSMD3,ADGRB3,LAMA4,ANOS1,NRG3,CHRM2,MMD2,SLIT1,CADM1,NTM,ADGRG6,AR,BCL2,IL1RAPL2,CST3,POU6F2,TAOK3,SGCD,LSAMP,SH3GL2,MEGF10,LDB2,CACNA1C,ALCAM,CSGALNACT1,EAF2,PCDH17,AFF3,HYDIN,KAT2B,TOX,CAMK2G,LRIG1,KIRREL3,NTRK3,GABRB1,RPE65,FRY,EZR,CTNNA2,ST8SIA2,ACSL6,CTNND2,GREB1L,GRIK1,PTCH1,NCAM1,CPNE5,MDGA2,DOCK10,LPAR1,ZNF521,CPT1A,OPHN1,TMOD2,COL1A2,RORA,PCDH9,FGFR2,SLC7A11,A…
GO:BP	synaptic signaling	GO:0099536	6.06447e-05	4.21721	780	243	29	21031	NRXN1,NTRK2,LRP8,GABBR2,CPLX1,NRG3,CHRM2,SNCAIP,DGKI,PCDH17,GRM3,COMT,SLC1A4,KIF1B,GRIK1,OPHN1,TMOD2,DTNA,SLC7A11,CDH1,CSPG5,RIC3,SLC6A1,MAPT,PTEN,PFN2,DCC,GRID2,NEFL
GO:BP	establishment of localization	GO:0051234	7.95231e-05	4.09951	4881	243	94	21031	NRXN1,NTRK2,GPM6A,LRP8,GRAMD1B,RGS7,CPLX1,SLIT1,KCNH8,EEPD1,SGIP1,SNCAIP,PARD3B,BCL2,KCNIP1,FBLN5,SH3GL2,ELMO1,MEGF10,KCNN2,CACNA1C,SLCO1A2,DGKI,PCDH17,MGST1,AQP4,KAT2B,CAMK2G,SLC35F4,COMT,GABRB1,SLC1A4,SLC6A11,EZR,KIF1B,MAGOH,KCNN3,MAPK8IP1,SLC25A18,GRIK1,PTCH1,PLCH1,TRPM3,CACHD1,SLC9A9,LPAR1,SLC44A1,SLC15A2,CPT1A,OPHN1,SLCO6A1,OSBPL1A,KCNK10,SLC7A11,ABCC9,MAP2,SLC26A5,DOCK2,PITPNC1,CDH1,CSPG5,W…
GO:BP	cell development	GO:0048468	9.92822e-05	4.00313	2819	243	64	21031	NRXN1,NTRK2,GPM6A,LRP8,FUT9,CSMD3,ADGRB3,ANOS1,SLIT1,NTM,ADGRG6,AR,BCL2,TAOK3,SGCD,SH3GL2,MEGF10,ALCAM,HYDIN,KAT2B,TOX,CAMK2G,KIRREL3,NTRK3,GABRB1,FRY,EZR,CTNNA2,ST8SIA2,CTNND2,PTCH1,NCAM1,CPNE5,DOCK10,LPAR1,OPHN1,TMOD2,RORA,FGFR2,MAP2,DOCK2,PLPPR5,CDH1,CSPG5,PHACTR1,BMP7,TSC22D1,AGBL4,UBASH3B,MAPT,PTEN,STMN2,DIAPH2,CAMSAP3,PDE5A,PACRG,NEO1,DCC,FBXO22,NPHP4,VCAM1,DNER,GRID2,NEFL
GO:BP	modulation of chemical synaptic transmission	GO:0050804	0.00012221	3.91289	489	243	22	21031	NRXN1,NTRK2,LRP8,CPLX1,NRG3,CHRM2,SNCAIP,DGKI,PCDH17,GRM3,GRIK1,OPHN1,SLC7A11,CDH1,CSPG5,SLC6A1,MAPT,PTEN,PFN2,DCC,GRID2,NEFL
GO:BP	regulation of trans-synaptic signaling	GO:0099177	0.000126654	3.89738	490	243	22	21031	NRXN1,NTRK2,LRP8,CPLX1,NRG3,CHRM2,SNCAIP,DGKI,PCDH17,GRM3,GRIK1,OPHN1,SLC7A11,CDH1,CSPG5,SLC6A1,MAPT,PTEN,PFN2,DCC,GRID2,NEFL
GO:BP	cell junction assembly	GO:0034329	0.000128616	3.89071	449	243	21	21031	NRXN1,NTRK2,GPM6A,ADGRB3,NRG3,SLIT1,BCL2,IL1RAPL2,PCDH17,KIRREL3,ST8SIA2,CTNND2,OPHN1,CDH1,LIMCH1,MAPT,PTEN,CAMSAP3,NPHP4,DNER,GRID2
GO:BP	cell communication	GO:0007154	0.000142656	3.84571	6537	243	115	21031	NRXN1,NTRK2,LRP8,GABBR2,ADGRB3,RGS7,CPLX1,RBMS3,NRG3,CHRM2,MMD2,PDE1C,CADM1,SNCAIP,ADGRG6,AR,BCL2,IL1RAPL2,TAOK3,MAST4,SGCD,SH3GL2,ELMO1,ANKRD6,KCNN2,CACNA1C,PDE10A,ALCAM,DGKI,PRDM16,PCDH17,GRM3,PDE1A,KAT2B,IQGAP2,ADCY2,CAMK2G,GARNL3,ARHGEF4,COMT,NTRK3,GABRB1,SLC1A4,EZR,KIF1B,CTNND2,MAPK8IP1,GRIK1,GNAO1,PTCH1,PLCH1,NCAM1,DOCK10,GPC5,LPAR2,LPAR1,SLC15A2,CPT1A,OPHN1,RALGPS2,TMOD2,COL1A2,RORA,DTNA,F…
GO:BP	multicellular organismal process	GO:0032501	0.00015536	3.80866	7669	243	129	21031	NRXN1,NTRK2,GPM6A,LRP8,FUT9,CSMD3,ADGRB3,LAMA4,ANOS1,NRG3,CHRM2,MMD2,SLIT1,CADM1,NBEA,SGIP1,NTM,ADGRG6,AR,BCL2,IL1RAPL2,CST3,POU6F2,TAOK3,SGCD,LSAMP,SH3GL2,MEGF10,LDB2,KCNN2,CACNA1C,ALCAM,CSGALNACT1,DGKI,EAF2,PRDM16,PCDH17,AFF3,HYDIN,AQP4,KAT2B,TOX,CAMK2G,COMT,LRIG1,KIRREL3,NTRK3,GABRB1,RPE65,FRY,SLC1A4,CCDC198,EZR,CTNNA2,ST8SIA2,ACSL6,CTNND2,GREB1L,MAPK8IP1,GRIK1,GNAO1,PTCH1,NCAM1,CPNE5,MDGA2,DO…
GO:BP	cell morphogenesis involved in neuron differentiation	GO:0048667	0.000245769	3.60947	597	243	24	21031	NRXN1,NTRK2,LRP8,ADGRB3,ANOS1,SLIT1,BCL2,ALCAM,CTNNA2,CTNND2,PTCH1,NCAM1,DOCK10,OPHN1,FGFR2,MAP2,CDH1,PHACTR1,BMP7,MAPT,PTEN,NEO1,DCC,NEFL
GO:BP	cell adhesion	GO:0007155	0.000509132	3.29317	1512	243	41	21031	NRXN1,FUT9,LAMA4,ANOS1,CADM1,PCDH7,SPON1,NTM,PARD3B,BCL2,FBLN5,LSAMP,MEGF10,CNTN3,ALCAM,PCDH17,KIRREL3,EZR,CTNNA2,CTNND2,NCAM1,PCDH9,SLC7A11,CDH1,CSPG5,PXDN,LIMCH1,BMP7,UBASH3B,LRRN2,PTEN,CAMSAP3,PDE5A,NEO1,DCC,NPHP4,VCAM1,GRID2,HSD17B12,EDIL3,HAS2
GO:BP	signaling	GO:0023052	0.000521717	3.28256	6447	243	112	21031	NRXN1,NTRK2,LRP8,GABBR2,ADGRB3,RGS7,CPLX1,RBMS3,NRG3,CHRM2,MMD2,PDE1C,CADM1,SNCAIP,ADGRG6,AR,BCL2,IL1RAPL2,TAOK3,MAST4,SGCD,SH3GL2,ELMO1,ANKRD6,KCNN2,CACNA1C,PDE10A,ALCAM,DGKI,PRDM16,PCDH17,GRM3,PDE1A,IQGAP2,ADCY2,CAMK2G,GARNL3,ARHGEF4,COMT,NTRK3,GABRB1,SLC1A4,EZR,KIF1B,CTNND2,MAPK8IP1,GRIK1,GNAO1,PTCH1,PLCH1,NCAM1,DOCK10,GPC5,LPAR2,LPAR1,SLC15A2,CPT1A,OPHN1,RALGPS2,TMOD2,COL1A2,RORA,DTNA,FGFR2,K…
GO:BP	regulation of signaling	GO:0023051	0.00284756	2.54553	3437	243	69	21031	NRXN1,NTRK2,LRP8,RGS7,CPLX1,RBMS3,NRG3,CHRM2,MMD2,CADM1,SNCAIP,AR,BCL2,TAOK3,ANKRD6,PDE10A,DGKI,PRDM16,PCDH17,GRM3,GARNL3,ARHGEF4,NTRK3,EZR,CTNND2,MAPK8IP1,GRIK1,PTCH1,NCAM1,GPC5,LPAR2,LPAR1,SLC15A2,CPT1A,OPHN1,TMOD2,RORA,FGFR2,SLC7A11,DOCK2,TAFA1,CDH1,CSPG5,PXDN,GLUD1,BMP7,TSC22D1,UBASH3B,TBL1X,SLC6A1,CAT,MAPT,PTEN,PFN2,FGFR3,PDE5A,NEO1,C1QL4,WWC1,TLE4,SH2B2,DCC,RNF213,NPHP4,RPS6KA6,LMO3,GRID2,S…
GO:BP	regulation of cell communication	GO:0010646	0.00303503	2.51784	3443	243	69	21031	NRXN1,NTRK2,LRP8,RGS7,CPLX1,RBMS3,NRG3,CHRM2,MMD2,CADM1,SNCAIP,AR,BCL2,TAOK3,ANKRD6,PDE10A,DGKI,PRDM16,PCDH17,GRM3,GARNL3,ARHGEF4,NTRK3,EZR,CTNND2,MAPK8IP1,GRIK1,PTCH1,NCAM1,GPC5,LPAR2,LPAR1,SLC15A2,CPT1A,OPHN1,TMOD2,RORA,FGFR2,SLC7A11,DOCK2,TAFA1,CDH1,CSPG5,PXDN,GLUD1,BMP7,TSC22D1,UBASH3B,TBL1X,SLC6A1,CAT,MAPT,PTEN,PFN2,FGFR3,PDE5A,NEO1,C1QL4,WWC1,TLE4,SH2B2,DCC,RNF213,NPHP4,RPS6KA6,LMO3,GRID2,S…
GO:BP	axonogenesis	GO:0007409	0.00432462	2.36405	466	243	19	21031	NRXN1,NTRK2,ANOS1,SLIT1,BCL2,ALCAM,CTNNA2,PTCH1,NCAM1,OPHN1,FGFR2,MAP2,CDH1,BMP7,MAPT,PTEN,NEO1,DCC,NEFL
GO:BP	anatomical structure morphogenesis	GO:0009653	0.005834	2.23403	2684	243	57	21031	NRXN1,NTRK2,GPM6A,LRP8,ADGRB3,ANOS1,NRG3,SLIT1,ADGRG6,AR,BCL2,CST3,TAOK3,SGCD,SH3GL2,CACNA1C,ALCAM,CSGALNACT1,AFF3,LRIG1,KIRREL3,FRY,EZR,CTNNA2,ST8SIA2,CTNND2,GREB1L,PTCH1,NCAM1,CPNE5,DOCK10,LPAR1,OPHN1,TMOD2,COL1A2,RORA,FGFR2,ABCC9,MAP2,SLC26A5,DOCK2,CDH1,CSPG5,PXDN,PHACTR1,BMP7,MAPT,PTEN,CAMSAP3,FGFR3,NEO1,DCC,RNF213,GRID2,HAS2,SASH1,NEFL
GO:BP	response to stimulus	GO:0050896	0.00630701	2.20018	8976	243	139	21031	NRXN1,NTRK2,GPM6A,LRP8,GRAMD1B,GABBR2,ADGRB3,RGS7,ANOS1,RBMS3,NRG3,CHRM2,MMD2,SLIT1,PDE1C,CADM1,EEPD1,SGIP1,ADGRG6,AR,BCL2,IL1RAPL2,CST3,GPHN,TAOK3,MAST4,FBLN5,SGCD,SH3GL2,ELMO1,ANKRD6,CACNA1C,PDE10A,ALCAM,SLCO1A2,DGKI,PRDM16,AFF3,GRM3,MGST1,PDE1A,AQP4,KAT2B,IQGAP2,ADCY2,CAMK2G,GARNL3,ARHGEF4,COMT,NTRK3,GABRB1,RPE65,SLC6A11,EZR,CTNNA2,ST8SIA2,CTNND2,MAPK8IP1,GRIK1,GNAO1,PTCH1,PLCH1,NCAM1,CPNE5,DO…
GO:BP	axon development	GO:0061564	0.00689069	2.16174	527	243	20	21031	NRXN1,NTRK2,ANOS1,SLIT1,BCL2,ALCAM,CTNNA2,PTCH1,NCAM1,OPHN1,FGFR2,MAP2,CDH1,CSPG5,BMP7,MAPT,PTEN,NEO1,DCC,NEFL
GO:BP	brain development	GO:0007420	0.00987153	2.00562	736	243	24	21031	NRXN1,NTRK2,LRP8,NRG3,SLIT1,BCL2,HYDIN,TOX,KIRREL3,CTNNA2,PTCH1,LPAR1,OPHN1,RORA,PCDH9,FGFR2,SLC7A11,CDH1,GLUD1,PHACTR1,BMP7,PTEN,GRID2,NEFL
GO:BP	regulation of synapse organization	GO:0050807	0.00995931	2.00177	242	243	13	21031	NRXN1,NTRK2,GPM6A,LRP8,ADGRB3,SLIT1,IL1RAPL2,CTNNA2,ST8SIA2,SLC7A11,PTEN,GRID2,NEFL
GO:BP	response to organic cyclic compound	GO:0014070	0.0127643	1.894	905	243	27	21031	LRP8,GRAMD1B,AR,BCL2,ADCY2,COMT,GABRB1,EZR,ST8SIA2,GNAO1,PTCH1,CPT1A,RORA,SLC7A11,ABCC9,SLC26A5,TFPI,CDH1,GDAP1,BMP7,SLC6A1,CAT,RNLS,PNPLA3,LMO3,TAF7,NEFL
GO:BP	regulation of synapse structure or activity	GO:0050803	0.0135636	1.86763	249	243	13	21031	NRXN1,NTRK2,GPM6A,LRP8,ADGRB3,SLIT1,IL1RAPL2,CTNNA2,ST8SIA2,SLC7A11,PTEN,GRID2,NEFL
GO:BP	central nervous system neuron development	GO:0021954	0.0144952	1.83877	87	243	8	21031	NTRK2,GABRB1,FGFR2,MAP2,AGBL4,MAPT,PTEN,DCC
GO:BP	regulation of biological quality	GO:0065008	0.0167784	1.77525	2846	243	58	21031	NRXN1,NTRK2,GPM6A,LRP8,ADGRB3,CPLX1,SLIT1,KCNH8,NBEA,AR,BCL2,IL1RAPL2,GPHN,SH3GL2,KCNN2,CACNA1C,DGKI,AQP4,KAT2B,CAMK2G,GABRB1,RPE65,EZR,CTNNA2,ST8SIA2,GRIK1,LSS,SLC9A9,LPAR2,LPAR1,CPT1A,OPHN1,TMOD2,COL1A2,KCNK10,SLC7A11,ABCC9,MAP2,SLC26A5,TFPI,CDH1,GLUD1,RIC3,UBASH3B,TBL1X,MAPT,PTEN,PFN2,COG7,RNLS,CPQ,DCC,RAB38,FBXL3,GRID2,HSD17B12,HAS2,NEFL
GO:BP	cGMP catabolic process	GO:0046069	0.028804	1.54055	5	243	3	21031	PDE10A,PDE1A,PDE5A
GO:BP	head development	GO:0060322	0.0299845	1.5231	787	243	24	21031	NRXN1,NTRK2,LRP8,NRG3,SLIT1,BCL2,HYDIN,TOX,KIRREL3,CTNNA2,PTCH1,LPAR1,OPHN1,RORA,PCDH9,FGFR2,SLC7A11,CDH1,GLUD1,PHACTR1,BMP7,PTEN,GRID2,NEFL
GO:BP	positive regulation of neuron projection development	GO:0010976	0.0303965	1.51718	158	243	10	21031	NRXN1,NTRK2,LRP8,FUT9,KAT2B,TOX,NTRK3,PLPPR5,BMP7,STMN2
GO:BP	prepulse inhibition	GO:0060134	0.0305601	1.51484	14	243	4	21031	NRXN1,CTNNA2,PTEN,GRID2
GO:BP	cellular response to nerve growth factor stimulus	GO:1990090	0.035171	1.45381	48	243	6	21031	NTRK2,SH3GL2,NTRK3,MAPT,STMN2,SORT1
GO:BP	postsynapse organization	GO:0099173	0.0390643	1.40822	198	243	11	21031	NRXN1,LRP8,GPHN,EZR,CTNND2,DOCK10,OPHN1,SLC7A11,PTEN,GRID2,NEFL
GO:BP	synaptic vesicle cycle	GO:0099504	0.0428821	1.36772	200	243	11	21031	NRXN1,CPLX1,SH3GL2,PCDH17,LPAR1,OPHN1,CSPG5,STON2,PTEN,PFN2,AP3B2
GO:BP	dendrite development	GO:0016358	0.0433069	1.36344	238	243	12	21031	LRP8,CSMD3,ADGRB3,CTNNA2,CTNND2,DOCK10,LPAR1,MAP2,PHACTR1,BMP7,PTEN,DCC
GO:BP	response to toxic substance	GO:0009636	0.0433069	1.36344	238	243	12	21031	BCL2,FBLN5,MGST1,GABRB1,SLC15A2,SLC7A11,CDH1,PXDN,BMP7,SLC6A1,CAT,NEFL
GO:BP	response to nerve growth factor	GO:1990089	0.0446744	1.34994	50	243	6	21031	NTRK2,SH3GL2,NTRK3,MAPT,STMN2,SORT1
GO:BP	regulation of developmental growth	GO:0048638	0.047658	1.32186	322	243	14	21031	SLIT1,AR,BCL2,EZR,PTCH1,CPNE5,FGFR2,MAP2,CDH1,MAPT,PTEN,FGFR3,WWC1,DCC
GO:CC	somatodendritic compartment	GO:0036477	4.15982e-13	12.3809	848	254	42	22097	NRXN1,NTRK2,GPM6A,LRP8,CPLX1,CHRM2,PDE1C,CADM1,SNCAIP,GPHN,KCNIP1,KCNN2,CACNA1C,PDE10A,ALCAM,DGKI,GRM3,PDE1A,ADCY2,COMT,KIRREL3,GABRB1,KIF1B,KCNN3,CTNND2,MAPK8IP1,PTCH1,CPNE5,DOCK10,LPAR1,OPHN1,MAP2,RIC3,SLC6A1,MAPT,PTEN,STMN2,CPEB4,ATP2B2,DNER,RBM8A,GRID2
GO:CC	neuron projection	GO:0043005	4.84268e-13	12.3149	1334	254	53	22097	NRXN1,NTRK2,GPM6A,LRP8,GABBR2,RGS7,CPLX1,CHRM2,CADM1,GPHN,KCNIP1,KCNN2,CACNA1C,ALCAM,DGKI,GRM3,ADCY2,CAMK2G,COMT,KIRREL3,NTRK3,GABRB1,KIF1B,CTNNA2,KCNN3,CTNND2,MAPK8IP1,PTCH1,CPNE5,DOCK10,LPAR1,OPHN1,DTNA,PCDH9,MAP2,RIC3,STON2,AGBL4,SLC6A1,MAPT,PTEN,STMN2,PACRG,NEO1,CPEB4,ATP2B2,AP3B2,DCC,NPHP4,DNER,RBM8A,GRID2,NEFL
GO:CC	cell projection	GO:0042995	8.01884e-13	12.0959	2389	254	73	22097	NRXN1,NTRK2,GPM6A,LRP8,GABBR2,RGS7,CPLX1,CHRM2,CADM1,GPHN,KCNIP1,SH3GL2,MEGF10,KCNN2,CACNA1C,ALCAM,DGKI,GRM3,FBXL13,HYDIN,AQP4,IQGAP2,ADCY2,CAMK2G,ARHGEF4,COMT,KIRREL3,NTRK3,GABRB1,SLC6A11,EZR,KIF1B,CTNNA2,KCNN3,CTNND2,MAPK8IP1,PTCH1,CPNE5,DOCK10,DNAH14,LPAR1,OPHN1,DTNA,PCDH9,SLC7A11,MAP2,CDH1,EFCAB6,RIC3,STON2,AGBL4,TTLL5,SLC6A1,MAPT,PTEN,STMN2,CAMSAP3,PACRG,NEO1,CPEB4,WWC1,ATP2B2,AP3B2,IFT43,SH…
GO:CC	synapse	GO:0045202	6.09284e-12	11.2152	1468	254	54	22097	NRXN1,NTRK2,GPM6A,LRP8,GABBR2,ADGRB3,LAMA4,CPLX1,NRG3,CHRM2,CADM1,NBEA,SNCAIP,IL1RAPL2,GPHN,SH3GL2,KCNN2,CACNA1C,DGKI,PCDH17,GRM3,COMT,KIRREL3,GABRB1,SLC1A4,SLC6A11,KIF1B,CTNND2,MAPK8IP1,GRIK1,DOCK10,LPAR2,LPAR1,OPHN1,TMOD2,DTNA,FGFR2,CDH1,CSPG5,RIC3,PHACTR1,STON2,SLC6A1,MAPT,PTEN,PFN2,CPEB4,ATP2B2,AP3B2,DCC,NPHP4,SORT1,GRID2,NEFL
GO:CC	plasma membrane bounded cell projection	GO:0120025	9.32364e-12	11.0304	2277	254	69	22097	NRXN1,NTRK2,GPM6A,LRP8,GABBR2,RGS7,CPLX1,CHRM2,CADM1,GPHN,KCNIP1,KCNN2,CACNA1C,ALCAM,DGKI,GRM3,FBXL13,HYDIN,AQP4,IQGAP2,ADCY2,CAMK2G,ARHGEF4,COMT,KIRREL3,NTRK3,GABRB1,EZR,KIF1B,CTNNA2,KCNN3,CTNND2,MAPK8IP1,PTCH1,CPNE5,DOCK10,DNAH14,LPAR1,OPHN1,DTNA,PCDH9,SLC7A11,MAP2,CDH1,RIC3,STON2,AGBL4,TTLL5,SLC6A1,MAPT,PTEN,STMN2,CAMSAP3,PACRG,NEO1,CPEB4,WWC1,ATP2B2,AP3B2,IFT43,SH2B2,DCC,NPHP4,VCAM1,DNER,KLHL…
GO:CC	cell periphery	GO:0071944	1.26995e-10	9.89621	6228	254	126	22097	NRXN1,NTRK2,GPM6A,LRP8,GRAMD1B,GABBR2,CSMD3,ADGRB3,RGS7,LAMA4,ANOS1,THSD4,NRG3,CHRM2,CADM1,PCDH7,KCNH8,EEPD1,NBEA,SGIP1,SPON1,SNCAIP,NTM,PARD3B,ADGRG6,AR,IL1RAPL2,CST3,GPHN,TAOK3,KCNIP1,FBLN5,SGCD,LSAMP,SH3GL2,ELMO1,MEGF10,LDB2,CNTN3,KCNN2,CACNA1C,ALCAM,SLCO1A2,DGKI,PCDH17,GRM3,MGST1,LRRC3B,AQP4,IQGAP2,ADCY2,ARHGEF4,COMT,LRIG1,KIRREL3,NTRK3,GABRB1,RPE65,FRY,SLC1A4,CCDC198,SLC6A11,EZR,CTNNA2,KCNN3…
GO:CC	postsynapse	GO:0098794	1.72082e-09	8.76426	650	254	32	22097	NTRK2,GPM6A,GABBR2,ADGRB3,CPLX1,CHRM2,CADM1,NBEA,GPHN,KCNN2,CACNA1C,DGKI,PCDH17,GRM3,GABRB1,SLC6A11,CTNND2,GRIK1,DOCK10,LPAR1,OPHN1,CDH1,CSPG5,SLC6A1,MAPT,PTEN,PFN2,CPEB4,ATP2B2,DCC,GRID2,NEFL
GO:CC	dendrite	GO:0030425	2.79492e-09	8.55363	622	254	31	22097	NTRK2,GPM6A,LRP8,CHRM2,CADM1,GPHN,KCNIP1,KCNN2,CACNA1C,ALCAM,DGKI,GRM3,ADCY2,COMT,KIRREL3,GABRB1,KIF1B,CTNND2,MAPK8IP1,PTCH1,DOCK10,LPAR1,OPHN1,MAP2,MAPT,PTEN,CPEB4,ATP2B2,DNER,RBM8A,GRID2
GO:CC	dendritic tree	GO:0097447	3.03357e-09	8.51805	624	254	31	22097	NTRK2,GPM6A,LRP8,CHRM2,CADM1,GPHN,KCNIP1,KCNN2,CACNA1C,ALCAM,DGKI,GRM3,ADCY2,COMT,KIRREL3,GABRB1,KIF1B,CTNND2,MAPK8IP1,PTCH1,DOCK10,LPAR1,OPHN1,MAP2,MAPT,PTEN,CPEB4,ATP2B2,DNER,RBM8A,GRID2
GO:CC	cell junction	GO:0030054	3.81666e-09	8.41832	2230	254	63	22097	NRXN1,NTRK2,GPM6A,LRP8,GABBR2,ADGRB3,LAMA4,CPLX1,NRG3,CHRM2,CADM1,NBEA,SNCAIP,PARD3B,IL1RAPL2,GPHN,SH3GL2,KCNN2,CACNA1C,ALCAM,DGKI,PCDH17,GRM3,COMT,KIRREL3,GABRB1,SLC1A4,SLC6A11,EZR,KIF1B,CTNNA2,CTNND2,MAPK8IP1,GRIK1,DOCK10,LPAR2,LPAR1,OPHN1,TMOD2,DTNA,PCDH9,FGFR2,CDH1,CSPG5,RIC3,PHACTR1,STON2,SLC6A1,CAT,MAPT,PTEN,PFN2,CAMSAP3,FGFR3,MPP6,CPEB4,ATP2B2,AP3B2,DCC,NPHP4,SORT1,GRID2,NEFL
GO:CC	plasma membrane	GO:0005886	1.84263e-08	7.73456	5742	254	114	22097	NRXN1,NTRK2,GPM6A,LRP8,GRAMD1B,GABBR2,CSMD3,ADGRB3,RGS7,ANOS1,NRG3,CHRM2,CADM1,PCDH7,KCNH8,EEPD1,NBEA,SGIP1,SNCAIP,NTM,PARD3B,ADGRG6,AR,IL1RAPL2,CST3,GPHN,TAOK3,KCNIP1,SGCD,LSAMP,SH3GL2,ELMO1,MEGF10,LDB2,CNTN3,KCNN2,CACNA1C,ALCAM,SLCO1A2,DGKI,PCDH17,GRM3,MGST1,AQP4,IQGAP2,ADCY2,ARHGEF4,COMT,LRIG1,KIRREL3,NTRK3,GABRB1,RPE65,SLC1A4,CCDC198,SLC6A11,EZR,CTNNA2,KCNN3,ACSL6,CTNND2,MAPK8IP1,GRIK1,GNAO1,…
GO:CC	cell body	GO:0044297	3.55046e-08	7.44972	565	254	28	22097	NRXN1,GPM6A,LRP8,CPLX1,CHRM2,PDE1C,SNCAIP,KCNN2,CACNA1C,PDE10A,ALCAM,PDE1A,RPE65,KCNN3,CTNND2,MAPK8IP1,CPNE5,LPAR1,MAP2,RIC3,SLC6A1,MAPT,STMN2,PACRG,ATP2B2,RAB38,DNER,RBM8A
GO:CC	membrane	GO:0016020	2.01721e-07	6.69525	9864	254	162	22097	NRXN1,NTRK2,GPM6A,LRP8,GRAMD1B,GABBR2,FUT9,CSMD3,ADGRB3,RGS7,LAMA4,ANOS1,CPLX1,NRG3,CHRM2,MMD2,CADM1,STUM,HS6ST2,PCDH7,KCNH8,EEPD1,NBEA,SGIP1,SNCAIP,NTM,PARD3B,ADGRG6,AR,BCL2,IL1RAPL2,CST3,GPHN,TAOK3,KCNIP1,SGCD,LSAMP,SH3GL2,ELMO1,MEGF10,LDB2,CNTN3,KCNN2,CACNA1C,ALCAM,SLCO1A2,CSGALNACT1,DGKI,PCDH17,GRM3,MGST1,LRRC3B,AQP4,IQGAP2,ADCY2,CAMK2G,SLC35F4,ARHGEF4,COMT,LRIG1,KIRREL3,NTRK3,GABRB1,RPE65,KI…
GO:CC	axon	GO:0030424	2.3253e-07	6.63352	656	254	29	22097	NRXN1,NTRK2,GPM6A,LRP8,CPLX1,CHRM2,ALCAM,DGKI,GRM3,COMT,KIRREL3,NTRK3,KIF1B,CTNNA2,MAPK8IP1,PTCH1,OPHN1,DTNA,PCDH9,MAP2,AGBL4,SLC6A1,MAPT,STMN2,NEO1,CPEB4,AP3B2,DCC,NEFL
GO:CC	neuronal cell body	GO:0043025	2.93718e-07	6.53207	498	254	25	22097	NRXN1,GPM6A,LRP8,CPLX1,CHRM2,PDE1C,SNCAIP,KCNN2,CACNA1C,PDE10A,ALCAM,PDE1A,KCNN3,CTNND2,MAPK8IP1,CPNE5,LPAR1,MAP2,RIC3,SLC6A1,MAPT,STMN2,ATP2B2,DNER,RBM8A
GO:CC	synaptic membrane	GO:0097060	5.76531e-07	6.23918	399	254	22	22097	NRXN1,GPM6A,GABBR2,ADGRB3,CHRM2,NBEA,SNCAIP,GPHN,CACNA1C,DGKI,PCDH17,GRM3,GABRB1,SLC6A11,GRIK1,LPAR2,LPAR1,CSPG5,SLC6A1,ATP2B2,DCC,GRID2
GO:CC	glutamatergic synapse	GO:0098978	1.76303e-06	5.75374	424	254	22	22097	NRXN1,GPM6A,ADGRB3,CPLX1,NRG3,CHRM2,NBEA,IL1RAPL2,SH3GL2,DGKI,PCDH17,GRM3,DOCK10,LPAR2,LPAR1,OPHN1,CDH1,CSPG5,PFN2,ATP2B2,SORT1,GRID2
GO:CC	plasma membrane region	GO:0098590	6.89438e-06	5.1615	1266	254	39	22097	NRXN1,GPM6A,LRP8,GABBR2,ADGRB3,CHRM2,CADM1,NBEA,SNCAIP,PARD3B,GPHN,CACNA1C,SLCO1A2,DGKI,PCDH17,GRM3,AQP4,ARHGEF4,GABRB1,SLC6A11,EZR,GRIK1,PTCH1,LPAR2,LPAR1,SLC15A2,SLC7A11,SLC26A5,TFPI,CDH1,CSPG5,SLC6A1,MAPT,PTEN,WWC1,ATP2B2,DCC,GRID2,HAS2
GO:CC	postsynaptic membrane	GO:0045211	9.92216e-06	5.00339	278	254	17	22097	GABBR2,ADGRB3,CHRM2,NBEA,GPHN,CACNA1C,PCDH17,GRM3,GABRB1,SLC6A11,GRIK1,LPAR1,CSPG5,SLC6A1,ATP2B2,DCC,GRID2
GO:CC	presynapse	GO:0098793	1.57607e-05	4.80242	564	254	24	22097	NRXN1,NTRK2,GPM6A,CPLX1,CHRM2,SNCAIP,SH3GL2,DGKI,PCDH17,GRM3,KIRREL3,GABRB1,SLC6A11,KIF1B,GRIK1,LPAR2,LPAR1,OPHN1,STON2,SLC6A1,PFN2,ATP2B2,AP3B2,NEFL
GO:CC	presynaptic membrane	GO:0042734	2.58535e-05	4.58748	166	254	13	22097	NRXN1,GPM6A,CHRM2,SNCAIP,PCDH17,GRM3,GABRB1,SLC6A11,GRIK1,LPAR2,LPAR1,SLC6A1,ATP2B2
GO:CC	dendritic spine	GO:0043197	3.92647e-05	4.406	172	254	13	22097	NTRK2,GPM6A,KCNN2,DGKI,GRM3,DOCK10,LPAR1,OPHN1,MAPT,PTEN,CPEB4,ATP2B2,GRID2
GO:CC	neuron spine	GO:0044309	5.13871e-05	4.28915	176	254	13	22097	NTRK2,GPM6A,KCNN2,DGKI,GRM3,DOCK10,LPAR1,OPHN1,MAPT,PTEN,CPEB4,ATP2B2,GRID2
GO:CC	GABA-ergic synapse	GO:0098982	0.000200152	3.69864	84	254	9	22097	NRXN1,NBEA,PCDH17,GABRB1,SLC6A11,LPAR1,CSPG5,SLC6A1,ATP2B2
GO:CC	site of polarized growth	GO:0030427	0.000327338	3.485	174	254	12	22097	NRXN1,GPM6A,FRY,PTCH1,PCDH9,MAP2,MAPT,STMN2,NEO1,CPEB4,DCC,NEFL
GO:CC	distal axon	GO:0150034	0.000344494	3.46282	279	254	15	22097	NRXN1,NTRK2,GPM6A,CPLX1,CHRM2,PTCH1,OPHN1,PCDH9,MAP2,MAPT,STMN2,NEO1,CPEB4,DCC,NEFL
GO:CC	neuron to neuron synapse	GO:0098984	0.000489742	3.31003	366	254	17	22097	NRXN1,NTRK2,ADGRB3,CHRM2,CADM1,GPHN,CACNA1C,DGKI,GRM3,CTNND2,GRIK1,PTEN,CPEB4,ATP2B2,DCC,SORT1,GRID2
GO:CC	asymmetric synapse	GO:0032279	0.000678318	3.16857	334	254	16	22097	NTRK2,ADGRB3,CHRM2,CADM1,GPHN,CACNA1C,DGKI,GRM3,CTNND2,GRIK1,PTEN,CPEB4,ATP2B2,DCC,SORT1,GRID2
GO:CC	growth cone	GO:0030426	0.00164905	2.78277	169	254	11	22097	NRXN1,GPM6A,PTCH1,PCDH9,MAP2,MAPT,STMN2,NEO1,CPEB4,DCC,NEFL
GO:CC	excitatory synapse	GO:0060076	0.00446859	2.34983	67	254	7	22097	NRXN1,GPM6A,ADGRB3,FGFR2,ATP2B2,SORT1,GRID2
GO:CC	postsynaptic specialization	GO:0099572	0.00473947	2.32427	346	254	15	22097	NTRK2,ADGRB3,CADM1,GPHN,CACNA1C,DGKI,GRM3,GABRB1,CTNND2,GRIK1,PTEN,CPEB4,ATP2B2,DCC,GRID2
GO:CC	axonal growth cone	GO:0044295	0.00692554	2.15955	29	254	5	22097	NRXN1,GPM6A,PTCH1,NEO1,DCC
GO:CC	postsynaptic density	GO:0014069	0.00780327	2.10772	318	254	14	22097	NTRK2,ADGRB3,CADM1,GPHN,CACNA1C,DGKI,GRM3,CTNND2,GRIK1,PTEN,CPEB4,ATP2B2,DCC,GRID2
GO:CC	presynaptic active zone membrane	GO:0048787	0.00972466	2.01213	31	254	5	22097	NRXN1,GPM6A,GABRB1,LPAR2,ATP2B2
GO:CC	cell surface	GO:0009986	0.0181249	1.74172	903	254	25	22097	NRXN1,LRP8,ANOS1,ADGRG6,KCNN2,ALCAM,AQP4,IQGAP2,SLC1A4,NCAM1,GPC5,LPAR2,LPAR1,FGFR2,SLC7A11,TFPI,CSPG5,PXDN,LIPG,SLC6A1,FGFR3,NEO1,DCC,VCAM1,SORT1
GO:CC	postsynaptic specialization membrane	GO:0099634	0.0322272	1.49178	122	254	8	22097	ADGRB3,GPHN,CACNA1C,GABRB1,GRIK1,ATP2B2,DCC,GRID2
KEGG	GABAergic synapse	KEGG:04727	0.000592908	3.22701	89	127	9	8484	GABBR2,GPHN,CACNA1C,ADCY2,GABRB1,SLC6A11,GNAO1,SLC6A1,GLS2
KEGG	Morphine addiction	KEGG:05032	0.032022	1.49455	89	127	7	8484	GABBR2,PDE1C,PDE10A,PDE1A,ADCY2,GABRB1,GNAO1
REAC	Neuronal System	REAC:R-HSA-112316	0.000386694	3.41263	400	168	21	10842	NRXN1,GABBR2,CPLX1,KCNH8,NBEA,IL1RAPL2,KCNN2,ADCY2,CAMK2G,COMT,NTRK3,GABRB1,SLC6A11,KCNN3,GRIK1,KCNK10,ABCC9,SLC6A1,GLS2,RPS6KA6,NEFL
WP	Cholesterol biosynthesis pathway	WP:WP197	0.0189839	1.72161	15	144	4	8286	MVD,LSS,HMGCS1,MSMO1
WP	GABA receptor signaling	WP:WP4159	0.0322049	1.49208	31	144	5	8286	GABBR2,GPHN,GABRB1,SLC6A11,SLC6A1
WP	Cholesterol synthesis disorders	WP:WP5193	0.0408637	1.38866	18	144	4	8286	MVD,LSS,HMGCS1,MSMO1
TF	Factor: ZNF93; motif: GGYAGCRGCAGCGGYG; match class: 1	TF:M12742_1	1.30059e-06	5.88586	1335	262	47	20045	LRP8,GABBR2,CADM1,STUM,EEPD1,NBEA,PARD3B,BCL2,TAOK3,SALL3,CNTN3,ALCAM,CSGALNACT1,DGKI,PRDM16,GRM3,KAT2B,TOX,SLC35F4,NTRK3,PLD5,ST8SIA2,CTNND2,C2ORF72,GNAO1,GPC5,SLC44A1,ZNF521,RALGPS2,PITPNC1,CMTM4,B3GLCT,BACH2,PFN2,CAMSAP3,FGFR3,MPP6,NPAS2,CPEB4,WWC1,ATP2B2,RNF213,RPS6KA6,ZMAT1,KLHL2,SFMBT1,PLXDC2
TF	Factor: ZNF93; motif: GGYAGCRGCAGCGGYG	TF:M12742	1.68228e-05	4.7741	2618	262	69	20045	LRP8,GABBR2,CADM1,STUM,EEPD1,NBEA,SNCAIP,PARD3B,BCL2,IL1RAPL2,TAOK3,SALL3,SH3GL2,CNTN3,KCNN2,ALCAM,CSGALNACT1,DGKI,PRDM16,PCDH17,GRM3,KAT2B,TOX,ADCY2,CAMK2G,SLC35F4,ARHGEF4,NTRK3,KIAA1549L,SLC6A11,PLD5,ST8SIA2,CTNND2,C2ORF72,GNAO1,MDGA2,HIVEP2,DOCK10,GPC5,SLC44A1,ZNF521,RALGPS2,KCNK10,SLC7A11,MAP2,PITPNC1,CMTM4,B3GLCT,UBASH3B,ZNF846,BACH2,PFN2,CAMSAP3,FGFR3,MPP6,NPAS2,CPEB4,WWC1,ATP2B2,TLE4,PNPLA…
TF	Factor: DB1; motif: GGRRRRGRRGGAGGGGGNGRRR	TF:M10107	6.54348e-05	4.18419	6014	262	121	20045	LRP8,GABBR2,FUT9,RGS7,LAMA4,ANOS1,CPLX1,THSD4,CHRM2,MMD2,SLIT1,PDE1C,CADM1,STUM,PCDH7,KCNH8,SPON1,SNCAIP,PARD3B,AR,BCL2,CST3,GPHN,SALL3,LSAMP,SH3GL2,ELMO1,MEGF10,LDB2,CNTN3,VAT1L,CACNA1C,PDE10A,ALCAM,CSGALNACT1,DGKI,EAF2,PRDM16,GRM3,KAT2B,TOX,IQGAP2,ADCY2,CAMK2G,LRIG1,KIRREL3,NTRK3,SLC1A4,SLC6A11,PLD5,EZR,CTNNA2,ST8SIA2,CTNND2,GREB1L,GRIK1,C2ORF72,GNAO1,LSS,CPNE5,MDGA2,HIVEP2,CACHD1,TMTC2,SLC44A1…
TF	Factor: ETF; motif: GVGGMGG; match class: 1	TF:M00695_1	0.000188442	3.72482	7249	262	137	20045	NRXN1,NTRK2,LRP8,GABBR2,FUT9,RGS7,CPLX1,MMD2,CADM1,STUM,PCDH7,EEPD1,NBEA,NTM,PARD3B,ADGRG6,AR,BCL2,TAOK3,SALL3,SH3GL2,ELMO1,ANKRD6,CNTN3,VAT1L,KCNN2,CACNA1C,ALCAM,CSGALNACT1,DGKI,PRDM16,PCDH17,AFF3,GRM3,HYDIN,KAT2B,TOX,IQGAP2,ADCY2,CAMK2G,SLC35F4,COMT,LRIG1,NTRK3,FRY,KIAA1549L,SLC1A4,PLD5,EZR,KIF1B,STS,ST8SIA2,CTNND2,GREB1L,MAPK8IP1,MVD,C2ORF72,GNAO1,PTCH1,PLCH1,NCAM1,CPNE5,MDGA2,HIVEP2,DOCK10,DN…
TF	Factor: E2F-1; motif: NNNNGGCGGGAARN; match class: 1	TF:M09892_1	0.000269719	3.56909	9460	262	166	20045	NRXN1,LRP8,GRAMD1B,GABBR2,FUT9,RGS7,LAMA4,ANOS1,CPLX1,CHRM2,MMD2,SLIT1,PDE1C,CADM1,STUM,PCDH7,EEPD1,SGIP1,SPON1,SNCAIP,NTM,PARD3B,ADGRG6,AR,BCL2,CST3,GPHN,TAOK3,SALL3,FBLN5,SH3GL2,ELMO1,ANKRD6,MEGF10,VAT1L,KCNN2,CACNA1C,PDE10A,ALCAM,CSGALNACT1,DGKI,EAF2,PRDM16,PCDH17,AFF3,GRM3,TC2N,KAT2B,TOX,IQGAP2,ADCY2,CAMK2G,SLC35F4,ARHGEF4,LRIG1,KIRREL3,KIAA1549L,SLC1A4,SLC6A11,PLD5,EZR,KIF1B,STS,ST8SIA2,MAGO…
TF	Factor: E2F-4; motif: NGGCGGGAARN; match class: 1	TF:M07084_1	0.000276275	3.55866	5606	262	113	20045	GABBR2,FUT9,RGS7,LAMA4,CPLX1,CHRM2,MMD2,PDE1C,STUM,PCDH7,SPON1,NTM,ADGRG6,BCL2,CST3,GPHN,TAOK3,SALL3,SH3GL2,ELMO1,ANKRD6,MEGF10,VAT1L,KCNN2,PDE10A,DGKI,EAF2,PRDM16,PCDH17,AFF3,TC2N,KAT2B,TOX,IQGAP2,ADCY2,CAMK2G,SLC35F4,ARHGEF4,KIAA1549L,SLC1A4,SLC6A11,PLD5,STS,ST8SIA2,MAGOH,CTNND2,GREB1L,MVD,PTCH1,LSS,CPNE5,MDGA2,HIVEP2,DOCK10,LPAR2,LPAR1,SLC44A1,TMOD2,RORA,FGFR2,OSBPL1A,KCNK10,RMC1,MAP2,DOCK2,PL…
TF	Factor: E2F-4; motif: NNTTCCCGCCNN; match class: 1	TF:M04823_1	0.000489019	3.31067	8085	262	147	20045	NRXN1,LRP8,GRAMD1B,GABBR2,FUT9,RGS7,LAMA4,CPLX1,CHRM2,MMD2,PDE1C,CADM1,STUM,PCDH7,EEPD1,SGIP1,SPON1,NTM,PARD3B,ADGRG6,AR,BCL2,CST3,GPHN,TAOK3,SALL3,SH3GL2,ELMO1,ANKRD6,MEGF10,VAT1L,KCNN2,CACNA1C,PDE10A,DGKI,EAF2,PRDM16,PCDH17,AFF3,GRM3,TC2N,KAT2B,TOX,IQGAP2,ADCY2,CAMK2G,SLC35F4,ARHGEF4,LRIG1,KIRREL3,KIAA1549L,SLC1A4,SLC6A11,PLD5,EZR,KIF1B,STS,ST8SIA2,MAGOH,CTNND2,GREB1L,MVD,GNAO1,PTCH1,LSS,CPNE5,…
TF	Factor: WT1; motif: RGGNGGGGGAGGRGGNGGRG; match class: 1	TF:M10108_1	0.000912964	3.03955	2954	262	70	20045	LRP8,GABBR2,FUT9,ANOS1,CPLX1,MMD2,CADM1,STUM,PCDH7,KCNH8,NBEA,SPON1,SNCAIP,PARD3B,AR,BCL2,CST3,KCNIP1,LSAMP,SH3GL2,LDB2,ALCAM,PRDM16,KAT2B,TOX,CAMK2G,NTRK3,SLC1A4,SLC6A11,PLD5,CTNNA2,GNAO1,PTCH1,LSS,MDGA2,HIVEP2,DOCK10,CACHD1,ZNF521,RALGPS2,COL1A2,PCDH9,MAP2,DOCK2,PLPPR5,PITPNC1,PXDN,STON2,BMP7,TSC22D1,FAM89A,TTLL5,SLC6A1,TMEM178B,BACH2,STMN2,PFN2,MPP6,NEO1,NPAS2,ATP2B2,AP3B2,SSBP2,RNF213,NPHP4,Z…
TF	Factor: WT1; motif: RGGNGGGGGAGGRGGNGGRG	TF:M10108	0.00111184	2.95396	6724	262	127	20045	LRP8,GRAMD1B,GABBR2,FUT9,RGS7,ANOS1,CPLX1,MMD2,SLIT1,PDE1C,CADM1,STUM,PCDH7,KCNH8,EEPD1,NBEA,SPON1,SNCAIP,PARD3B,AR,BCL2,IL1RAPL2,CST3,GPHN,MAST4,KCNIP1,SGCD,LSAMP,SH3GL2,ANKRD6,LDB2,CNTN3,KCNN2,CACNA1C,ALCAM,CSGALNACT1,DGKI,PRDM16,PCDH17,GRM3,KAT2B,TOX,IQGAP2,ADCY2,CAMK2G,SLC35F4,KIRREL3,NTRK3,FRY,SLC1A4,SLC6A11,PLD5,EZR,CTNNA2,ST8SIA2,GREB1L,MAPK8IP1,GRIK1,C2ORF72,GNAO1,PTCH1,LSS,CPNE5,MDGA2,HI…
TF	Factor: ZNF138; motif: GCAGCRSCNSGSNCMGSGCS; match class: 1	TF:M13144_1	0.00136577	2.86462	5699	262	112	20045	NRXN1,LRP8,GRAMD1B,GABBR2,RGS7,ANOS1,CADM1,STUM,PCDH7,EEPD1,NBEA,SPON1,SNCAIP,NTM,PARD3B,BCL2,TAOK3,SALL3,SH3GL2,ELMO1,ANKRD6,CNTN3,KCNN2,CACNA1C,CSGALNACT1,DGKI,PRDM16,TC2N,KAT2B,TOX,ADCY2,CAMK2G,ARHGEF4,COMT,LRIG1,NTRK3,KIAA1549L,SLC1A4,PLD5,EZR,KIF1B,STS,CTNNA2,ST8SIA2,CTNND2,MAPK8IP1,MVD,C2ORF72,GNAO1,PLCH1,MDGA2,HIVEP2,DNAH14,CACHD1,LPAR1,TMTC2,SLC44A1,ZNF521,RALGPS2,TMOD2,AHRR,RORA,PCDH9,KC…
TF	Factor: DB1; motif: GGRRRRGRRGGAGGGGGNGRRR; match class: 1	TF:M10107_1	0.00172246	2.76385	2764	262	66	20045	LRP8,GABBR2,FUT9,LAMA4,ANOS1,CPLX1,MMD2,SLIT1,PDE1C,PCDH7,PARD3B,AR,CST3,SALL3,LSAMP,SH3GL2,ELMO1,LDB2,ALCAM,DGKI,PRDM16,KAT2B,TOX,IQGAP2,NTRK3,PLD5,CTNNA2,ST8SIA2,GNAO1,LSS,CPNE5,MDGA2,HIVEP2,CACHD1,ZNF521,RALGPS2,RORA,PCDH9,MAP2,DOCK2,PXDN,EFCAB6,WDR41,BMP7,UBASH3B,TTLL5,TMEM178B,BACH2,PTEN,FGFR3,MPP6,NEO1,NPAS2,ATP2B2,SSBP2,SH2B2,NPHP4,LMO3,ZMAT1,FNBP1,PLXDC2,VPS26A,EDIL3,OSBPL6,HAS2,REEP1
TF	Factor: E2F-4; motif: GCGGGAAANA; match class: 1	TF:M02090_1	0.00192639	2.71526	6572	262	124	20045	LRP8,GABBR2,FUT9,RGS7,LAMA4,ANOS1,CPLX1,CHRM2,MMD2,PDE1C,CADM1,KCNH8,SPON1,SNCAIP,ADGRG6,AR,GPHN,TAOK3,SALL3,SH3GL2,ANKRD6,MEGF10,VAT1L,KCNN2,CACNA1C,PDE10A,DGKI,EAF2,PRDM16,PCDH17,MGST1,KAT2B,IQGAP2,ADCY2,SLC35F4,ARHGEF4,KIAA1549L,SLC1A4,SLC6A11,EZR,KIF1B,STS,CTNNA2,MAGOH,CTNND2,GREB1L,MVD,GRIK1,C2ORF72,PLCH1,CPNE5,HIVEP2,DOCK10,DNAH14,GPC5,LPAR2,LPAR1,TMTC2,SLC44A1,OPHN1,RORA,PCDH9,SLCO6A1,OSBP…
TF	Factor: E2F3; motif: NNRGMKGGAR; match class: 1	TF:M12598_1	0.00207863	2.68222	7152	262	132	20045	NRXN1,LRP8,GRAMD1B,GABBR2,RGS7,LAMA4,ANOS1,CPLX1,CHRM2,MMD2,PDE1C,PCDH7,SGIP1,SPON1,NTM,PARD3B,ADGRG6,BCL2,CST3,MAST4,SALL3,SH3GL2,ELMO1,ANKRD6,LDB2,KCNN2,CACNA1C,PDE10A,ALCAM,CSGALNACT1,DGKI,EAF2,PRDM16,PCDH17,AFF3,GRM3,KAT2B,TOX,IQGAP2,ADCY2,CAMK2G,SLC35F4,ARHGEF4,COMT,LRIG1,KIRREL3,NTRK3,KIAA1549L,SLC1A4,SLC6A11,PLD5,KIF1B,ST8SIA2,MAGOH,GREB1L,GRIK1,PTCH1,LSS,CPNE5,MDGA2,HIVEP2,DOCK10,LPAR2,LP…
TF	Factor: MAZ; motif: GGGGGAGGGGGNGRGRRRGNRG; match class: 1	TF:M09984_1	0.00232189	2.63416	5755	262	112	20045	NTRK2,LRP8,GRAMD1B,GABBR2,FUT9,ANOS1,CPLX1,THSD4,CHRM2,MMD2,SLIT1,PDE1C,CADM1,STUM,PCDH7,KCNH8,SNCAIP,PARD3B,AR,BCL2,CST3,SALL3,FBLN5,LSAMP,SH3GL2,ELMO1,ANKRD6,LDB2,CNTN3,KCNN2,CACNA1C,PDE10A,ALCAM,DGKI,EAF2,PRDM16,AFF3,GRM3,TC2N,KAT2B,TOX,ADCY2,CAMK2G,NTRK3,SLC1A4,SLC6A11,PLD5,EZR,CTNNA2,ST8SIA2,GREB1L,MAPK8IP1,GNAO1,PTCH1,LSS,CPNE5,MDGA2,HIVEP2,DOCK10,CACHD1,LPAR2,LPAR1,ZNF521,RALGPS2,COL1A2,RO…
TF	Factor: AP-2beta; motif: GCNNNGGSCNGVGGGN	TF:M01858	0.0035593	2.44864	7651	262	138	20045	NRXN1,NTRK2,GPM6A,LRP8,GRAMD1B,GABBR2,FUT9,RGS7,ANOS1,CPLX1,MMD2,SLIT1,CADM1,HS6ST2,PCDH7,KCNH8,EEPD1,NBEA,SPON1,NTM,PARD3B,GPHN,TAOK3,SALL3,LSAMP,ELMO1,CNTN3,VAT1L,KCNN2,CACNA1C,CSGALNACT1,DGKI,PRDM16,AFF3,GRM3,TC2N,KAT2B,TOX,IQGAP2,ADCY2,CAMK2G,LRIG1,NTRK3,FRY,KIAA1549L,PLD5,EZR,KIF1B,STS,CTNNA2,ST8SIA2,MAGOH,CTNND2,GREB1L,MAPK8IP1,MVD,C2ORF72,GNAO1,PTCH1,PLCH1,LSS,NCAM1,CPNE5,MDGA2,HIVEP2,DOCK…
TF	Factor: ZXDL; motif: GSGSCNNGGGMRGCNCCGGGS; match class: 1	TF:M12722_1	0.00398614	2.39945	6868	262	127	20045	NRXN1,NTRK2,LRP8,GABBR2,RGS7,ANOS1,CPLX1,MMD2,SLIT1,CADM1,STUM,EEPD1,NBEA,SNCAIP,PARD3B,BCL2,CST3,TAOK3,SALL3,SH3GL2,ANKRD6,CNTN3,KCNN2,CACNA1C,ALCAM,CSGALNACT1,DGKI,PRDM16,KAT2B,TOX,IQGAP2,ADCY2,CAMK2G,SLC35F4,ARHGEF4,LRIG1,NTRK3,FRY,KIAA1549L,SLC1A4,PLD5,EZR,KIF1B,STS,CTNNA2,ST8SIA2,KCNN3,CTNND2,GREB1L,MAPK8IP1,MVD,C2ORF72,GNAO1,PTCH1,LSS,CPNE5,MDGA2,HIVEP2,DOCK10,DNAH14,CACHD1,GPC5,LPAR2,LPAR1…
TF	Factor: ZNF142; motif: SNSCGCCCGCCCGCSCSS	TF:M12697	0.00525433	2.27948	3218	262	72	20045	GPM6A,CPLX1,MMD2,CADM1,NBEA,SNCAIP,NTM,AR,BCL2,LSAMP,CNTN3,CACNA1C,CSGALNACT1,DGKI,AFF3,KAT2B,TOX,ADCY2,CAMK2G,SLC35F4,ARHGEF4,LRIG1,NTRK3,SLC1A4,SLC6A11,PLD5,EZR,STS,CTNNA2,GREB1L,C2ORF72,MDGA2,HIVEP2,DNAH14,LPAR2,ZNF521,TMOD2,RORA,PCDH9,KCNK10,SIN3B,PITPNC1,PXDN,EFCAB6,GLUD1,CMTM4,PHACTR1,STON2,BMP7,FAM89A,ZC3H6,L3MBTL4,LRRN2,BACH2,STMN2,PFN2,PDE5A,NEO1,ATP2B2,SSBP2,GTF2H1,GOLGA8A,NPHP4,SORT1,F…
TF	Factor: RERE; motif: CNGCNSCNNGSRCRGSGSS; match class: 1	TF:M13129_1	0.00714165	2.1462	6157	262	116	20045	NRXN1,LRP8,GRAMD1B,GABBR2,RGS7,ANOS1,CPLX1,PDE1C,STUM,PCDH7,NBEA,SPON1,SNCAIP,NTM,PARD3B,ADGRG6,BCL2,TAOK3,SALL3,SH3GL2,ELMO1,CNTN3,KCNN2,CACNA1C,CSGALNACT1,DGKI,PRDM16,KAT2B,TOX,ADCY2,CAMK2G,ARHGEF4,COMT,NTRK3,KIAA1549L,SLC1A4,SLC6A11,PLD5,EZR,KIF1B,STS,CTNNA2,ST8SIA2,CTNND2,MAPK8IP1,MVD,C2ORF72,GNAO1,PLCH1,CPNE5,HIVEP2,CACHD1,LPAR2,LPAR1,TMTC2,SLC44A1,ZNF521,RALGPS2,TMOD2,AHRR,RORA,KCNK10,RMC1,…
TF	Factor: ZNF253; motif: SNGNSCGNGGNGCKGNN; match class: 1	TF:M13147_1	0.00892571	2.04936	6820	262	125	20045	LRP8,GABBR2,FUT9,RGS7,ANOS1,CPLX1,MMD2,SLIT1,PDE1C,CADM1,STUM,PCDH7,EEPD1,NBEA,SPON1,SNCAIP,NTM,PARD3B,BCL2,TAOK3,SALL3,FBLN5,SH3GL2,ELMO1,ANKRD6,CNTN3,VAT1L,KCNN2,CACNA1C,ALCAM,DGKI,PRDM16,TC2N,KAT2B,TOX,ADCY2,CAMK2G,SLC35F4,ARHGEF4,COMT,LRIG1,KIAA1549L,SLC1A4,PLD5,EZR,KIF1B,STS,CTNNA2,ST8SIA2,CTNND2,GREB1L,MAPK8IP1,MVD,C2ORF72,GNAO1,PTCH1,LSS,NCAM1,HIVEP2,DOCK10,DNAH14,CACHD1,LPAR2,LPAR1,TMTC2,…
TF	Factor: ctcf; motif: CCNCNAGRKGGCRSTN	TF:M07249	0.0173542	1.7606	6901	262	125	20045	NTRK2,LRP8,GRAMD1B,GABBR2,FUT9,CSMD3,ADGRB3,CPLX1,NRG3,PDE1C,CADM1,STUM,KCNH8,EEPD1,NBEA,SGIP1,SNCAIP,NTM,AR,BCL2,CST3,GPHN,SALL3,SH3GL2,ELMO1,ANKRD6,KCNN2,PDE10A,CSGALNACT1,PRDM16,GRM3,TC2N,KAT2B,TOX,IQGAP2,ADCY2,CAMK2G,ARHGEF4,LRIG1,NTRK3,FRY,SLC1A4,SLC6A11,EZR,KIF1B,STS,KCNN3,ACSL6,CTNND2,GREB1L,MAPK8IP1,C2ORF72,GNAO1,PTCH1,PLCH1,LSS,MDGA2,DOCK10,GPC5,LPAR2,LPAR1,TMTC2,SLC44A1,ZNF521,RALGPS2,T…
TF	Factor: ZNF232; motif: NCAGCASCNNGGNCAGCGCC; match class: 1	TF:M13146_1	0.0184154	1.73482	2297	262	55	20045	NRXN1,LRP8,GRAMD1B,GABBR2,RGS7,ANOS1,PDE1C,PCDH7,EEPD1,NBEA,SPON1,PARD3B,SALL3,KCNN2,CACNA1C,DGKI,KAT2B,ADCY2,COMT,SLC1A4,PLD5,CTNND2,MAPK8IP1,MVD,C2ORF72,GNAO1,CACHD1,ZNF521,RALGPS2,TMOD2,AHRR,RORA,RMC1,PLPPR5,LIMCH1,CMTM4,STON2,FAM89A,L3MBTL4,BACH2,PFN2,CAMSAP3,FGFR3,MPP6,NEO1,NPAS2,WWC1,SSBP2,GOLGA8A,NEK11,DNER,FNBP1,SFMBT1,KIAA0825,RASSF4
TF	Factor: WT1; motif: CGCCCCCNCN; match class: 1	TF:M02036_1	0.0295	1.53018	5489	262	104	20045	NTRK2,GPM6A,LRP8,GRAMD1B,GABBR2,CPLX1,MMD2,CADM1,STUM,EEPD1,NBEA,SNCAIP,NTM,ADGRG6,AR,BCL2,CST3,SALL3,SH3GL2,ELMO1,ANKRD6,KCNN2,CACNA1C,PDE10A,ALCAM,CSGALNACT1,PRDM16,KAT2B,TOX,IQGAP2,CAMK2G,SLC35F4,ARHGEF4,LRIG1,KIAA1549L,SLC1A4,SLC6A11,PLD5,EZR,KIF1B,STS,ST8SIA2,GREB1L,MAPK8IP1,C2ORF72,GNAO1,PTCH1,LSS,CPNE5,MDGA2,HIVEP2,DOCK10,CACHD1,LPAR2,LPAR1,ZNF521,RALGPS2,COL1A2,RORA,PCDH9,RMC1,PLPPR5,CDH1…
TF	Factor: AP-2; motif: GSCCSCRGGCNRNRNN	TF:M00800	0.0334754	1.47527	9365	262	157	20045	NRXN1,NTRK2,GRAMD1B,GABBR2,FUT9,RGS7,LAMA4,ANOS1,CPLX1,RBMS3,MMD2,SLIT1,CADM1,STUM,HS6ST2,KCNH8,EEPD1,NBEA,SNCAIP,BCL2,IL1RAPL2,TAOK3,SALL3,FBLN5,SH3GL2,ELMO1,ANKRD6,MEGF10,CNTN3,KCNN2,CACNA1C,PDE10A,ALCAM,CSGALNACT1,DGKI,PRDM16,PCDH17,AFF3,GRM3,TC2N,KAT2B,TOX,ADCY2,CAMK2G,ARHGEF4,COMT,LRIG1,NTRK3,GABRB1,RPE65,KIAA1549L,SLC1A4,PLD5,EZR,KIF1B,STS,CTNNA2,ST8SIA2,MAGOH,CTNND2,GREB1L,MAPK8IP1,FAM227A…
TF	Factor: ZNF138; motif: GCAGCRSCNSGSNCMGSGCS	TF:M13144	0.0407277	1.39011	9856	262	163	20045	NRXN1,LRP8,GRAMD1B,GABBR2,ADGRB3,RGS7,LAMA4,ANOS1,MMD2,PDE1C,CADM1,STUM,PCDH7,EEPD1,NBEA,SPON1,SNCAIP,NTM,PARD3B,BCL2,CST3,TAOK3,SALL3,FBLN5,SH3GL2,ELMO1,ANKRD6,MEGF10,CNTN3,KCNN2,CACNA1C,PDE10A,ALCAM,SLCO1A2,CSGALNACT1,DGKI,PRDM16,PCDH17,AFF3,GRM3,TC2N,HYDIN,KAT2B,TOX,ADCY2,CAMK2G,SLC35F4,ARHGEF4,COMT,LRIG1,NTRK3,KIAA1549L,SLC1A4,SLC6A11,PLD5,EZR,KIF1B,STS,CTNNA2,ST8SIA2,KCNN3,CTNND2,MAPK8IP1,MV…
TF	Factor: MED8; motif: CYYNSCYYCCTSCNCC; match class: 1	TF:M13128_1	0.0425488	1.37111	8039	262	139	20045	NRXN1,NTRK2,GPM6A,LRP8,GRAMD1B,GABBR2,FUT9,RGS7,LAMA4,ANOS1,CPLX1,MMD2,SLIT1,CADM1,PCDH7,KCNH8,EEPD1,NBEA,SGIP1,SNCAIP,PARD3B,AR,BCL2,CST3,GPHN,TAOK3,SALL3,KCNIP1,FBLN5,LSAMP,SH3GL2,ELMO1,ANKRD6,LDB2,VAT1L,CACNA1C,ALCAM,CSGALNACT1,DGKI,PRDM16,PCDH17,GRM3,TC2N,KAT2B,TOX,IQGAP2,ADCY2,CAMK2G,SLC35F4,ARHGEF4,LRIG1,NTRK3,GABRB1,FRY,KIAA1549L,SLC6A11,EZR,CTNNA2,ST8SIA2,KCNN3,CTNND2,GREB1L,MAPK8IP1,GRIK…
HPA	cerebellum; synaptic glomeruli - capsule[â‰¥Low]	HPA:0091051	1.09311e-07	6.96134	91	156	13	11019	GPM6A,NTM,SH3GL2,ALCAM,MGST1,AQP4,SLC6A11,NCAM1,SLC44A1,TMOD2,DTNA,MAPT,MSMO1
HPA	cerebral cortex; neuropil[â‰¥Medium]	HPA:0100212	3.31134e-06	5.48	2618	156	69	11019	GPM6A,GRAMD1B,GABBR2,RGS7,CPLX1,CHRM2,CADM1,NBEA,SGIP1,NTM,ADGRG6,CST3,GPHN,TAOK3,MAST4,SH3GL2,CNTN3,VAT1L,CACNA1C,ALCAM,LRRC3B,TC2N,AQP4,ADCY2,CAMK2G,GARNL3,LRIG1,KIRREL3,NTRK3,SLC1A4,SLC6A11,CTNNA2,CTNND2,GNAO1,NCAM1,CPNE5,GPC5,SLC44A1,TMOD2,OSBPL1A,MAP2,TAFA1,TFPI,CSPG5,WDR41,GLUD1,RIC3,GDAP1,PHACTR1,AGBL4,SLC6A1,MAPT,PFN2,CAMSAP3,FGFR3,PDE5A,MPP6,ATP2B2,AP3B2,DCC,NEK11,FNBP1,SCRN3,PLXDC2,VPS2…
HPA	cerebellum; molecular layer - neuropil[â‰¥Medium]	HPA:0090992	4.63939e-06	5.33354	146	156	14	11019	GPM6A,RGS7,NTM,SH3GL2,VAT1L,KIRREL3,GNAO1,NCAM1,TMOD2,DTNA,CSPG5,SLC6A1,MAPT,AP3B2
HPA	cerebellum; molecular layer - neuropil[High]	HPA:0090993	6.10192e-06	5.21453	35	156	8	11019	SH3GL2,VAT1L,KIRREL3,GNAO1,NCAM1,TMOD2,DTNA,SLC6A1
HPA	cerebellum; molecular layer - neuropil[â‰¥Low]	HPA:0090991	4.4637e-05	4.35031	262	156	17	11019	GPM6A,RGS7,NTM,SH3GL2,VAT1L,KIRREL3,GNAO1,NCAM1,SLC44A1,TMOD2,DTNA,CSPG5,GDAP1,PHACTR1,SLC6A1,MAPT,AP3B2
HPA	cerebellum; synaptic glomeruli - capsule[â‰¥Medium]	HPA:0091052	0.000169796	3.77007	71	156	9	11019	NTM,SH3GL2,ALCAM,AQP4,SLC6A11,NCAM1,TMOD2,MAPT,MSMO1
HPA	cerebral cortex; neuropil[â‰¥Low]	HPA:0100211	0.00106927	2.97091	5010	156	99	11019	GPM6A,GRAMD1B,GABBR2,RGS7,CPLX1,CHRM2,CADM1,NBEA,SGIP1,NTM,PARD3B,ADGRG6,CST3,GPHN,TAOK3,MAST4,SH3GL2,CNTN3,VAT1L,CACNA1C,ALCAM,LRRC3B,PDE1A,TC2N,AQP4,KAT2B,ADCY2,CAMK2G,GARNL3,COMT,LRIG1,KIRREL3,NTRK3,ZNF133,SLC1A4,SLC6A11,EZR,CTNNA2,CTNND2,GNAO1,LSS,NCAM1,CPNE5,DOCK10,GPC5,LPAR2,SLC44A1,ZNF521,CPT1A,TMOD2,COL1A2,DTNA,OSBPL1A,MAP2,TAFA1,TFPI,HMGCS1,CSPG5,WDR41,GLUD1,CMTM4,RIC3,PKIB,GDAP1,PHACTR1…
HPA	cerebral cortex; neuropil[High]	HPA:0100213	0.00123125	2.90965	407	156	19	11019	GABBR2,CPLX1,CADM1,SH3GL2,AQP4,LRIG1,KIRREL3,NTRK3,SLC1A4,GNAO1,NCAM1,GPC5,OSBPL1A,MAP2,CSPG5,GLUD1,PFN2,ATP2B2,NEFL
HPA	cerebellum; synaptic glomeruli - core[â‰¥Low]	HPA:0091061	0.0041657	2.38031	291	156	15	11019	GPM6A,GABBR2,RGS7,NTM,SH3GL2,VAT1L,MGST1,KIRREL3,TMOD2,MAP2,CSPG5,GDAP1,PHACTR1,GRID2,MSMO1
HPA	cerebellum; synaptic glomeruli - core[â‰¥Medium]	HPA:0091062	0.0249982	1.60209	228	156	12	11019	GABBR2,RGS7,NTM,SH3GL2,VAT1L,KIRREL3,TMOD2,MAP2,CSPG5,GDAP1,GRID2,MSMO1
HPA	cerebellum; processes in molecular layer[High]	HPA:0091033	0.0292594	1.53373	104	156	8	11019	AQP4,COMT,SLC6A11,EZR,DOCK10,MAP2,SLC6A1,GRID2

## Sheet: S6
Supplementary Table 6:
5w Ab hiNS(+) vs. ctrl hiNS(+)	p_val	avg_log2FC	pct.1	pct.2	p_val_adj	average FC
SPP1	2.5693e-55	2.86049	0.658	0.176	6.31664e-51	7.26262
FTL	2.28986e-42	2.35286	0.757	0.368	5.62962e-38	5.10835
APOE	6.43915e-36	3.37261	0.42	0.077	1.58306e-31	10.3575
AC093879.1	4.05808e-27	1.63042	0.747	0.575	9.97679e-23	3.09603
ANK2	2.54302e-25	1.35144	0.896	0.83	6.25201e-21	2.55166
STARD13-AS	1.0932e-23	1.6489	0.646	0.394	2.68763e-19	3.13594
NAV2	1.72834e-21	0.799029	0.951	0.941	4.24913e-17	1.73993
RBMS1	2.73182e-20	1.32457	0.645	0.399	6.71618e-16	2.50458
ITPRID1	4.12498e-20	3.1738	0.277	0.062	1.01413e-15	9.02418
ADAM12	5.59678e-20	1.86582	0.649	0.419	1.37597e-15	3.64475
S100A4	1.53046e-19	4.32059	0.196	0.015	3.76264e-15	19.9815
AC015923.1	1.73964e-17	1.27549	0.675	0.491	4.2769e-13	2.42081
LMCD1	2.54691e-17	1.7031	0.363	0.137	6.26158e-13	3.25601
ABCA1	1.20638e-16	1.22367	0.666	0.458	2.96588e-12	2.33541
HIGD1B	2.20266e-16	3.30681	0.24	0.057	5.41524e-12	9.89575
NPAS3	2.38284e-16	0.628441	0.988	0.989	5.85822e-12	1.54589
BICD1	4.57694e-16	0.829612	0.908	0.903	1.12524e-11	1.77721
KCNMA1	5.50254e-16	1.92029	0.406	0.192	1.3528e-11	3.785
ADGRL3	1.34414e-15	0.730168	0.893	0.711	3.30457e-11	1.65883
GNG12-AS1	3.18132e-15	1.00942	0.793	0.674	7.82128e-11	2.0131
COL1A1	6.53008e-15	3.6944	0.205	0.044	1.60542e-10	12.9457
CST3	1.06497e-14	1.51013	0.645	0.43	2.61822e-10	2.84836
DDX5	4.1156e-14	0.640842	0.904	0.841	1.01182e-09	1.55924
S100A11	8.92617e-14	2.00863	0.213	0.051	2.1945e-09	4.024
CLU	1.02371e-13	0.976944	0.828	0.687	2.51679e-09	1.96829
MSRB3	1.0658e-13	1.52013	0.294	0.108	2.62026e-09	2.86816
HIF1A-AS3	1.09087e-13	1.09456	0.617	0.416	2.68191e-09	2.13548
FAM184B	1.63654e-13	1.05173	0.458	0.242	4.02344e-09	2.07301
ALOX5AP	1.65867e-13	2.87027	0.182	0.035	4.07785e-09	7.31202
STARD13	2.34681e-13	1.2217	0.642	0.511	5.76964e-09	2.33222
AC017101.1	6.96795e-13	1.03475	0.564	0.363	1.71307e-08	2.04876
TANC2	7.26936e-13	0.657902	0.761	0.619	1.78717e-08	1.57779
RIPOR2	1.07765e-12	1.23643	0.407	0.207	2.64941e-08	2.35615
FHIT	1.49175e-12	1.00375	0.6	0.399	3.66747e-08	2.0052
DLG1	2.44118e-12	1.06174	0.853	0.815	6.00163e-08	2.08744
APOC1	3.1479e-12	2.27081	0.172	0.035	7.73912e-08	4.82593
AC068234.2	4.04498e-12	3.20211	0.182	0.044	9.94457e-08	9.20306
COL5A3	4.08308e-12	2.54214	0.17	0.035	1.00382e-07	5.82452
TMOD1	6.20887e-12	0.976492	0.545	0.366	1.52645e-07	1.96767
TNFRSF12A	8.52782e-12	1.03264	0.51	0.293	2.09656e-07	2.04576
PSD3	9.53939e-12	0.678703	0.899	0.868	2.34526e-07	1.6007
AC100800.1	1.04223e-11	1.02393	0.521	0.333	2.56232e-07	2.03345
HS3ST3A1	1.45582e-11	0.945731	0.66	0.491	3.57914e-07	1.92616
AL355612.1	2.08275e-11	1.46276	0.338	0.165	5.12044e-07	2.75635
COL8A1	2.79082e-11	3.32248	0.142	0.024	6.86122e-07	10.0038
AC010974.1	3.23533e-11	1.18885	0.315	0.141	7.95405e-07	2.27971
COL27A1	3.94941e-11	0.843701	0.665	0.509	9.70964e-07	1.79465
BCAR3	4.62758e-11	0.742528	0.516	0.319	1.13769e-06	1.6731
P3H2	6.34581e-11	1.23164	0.286	0.123	1.56012e-06	2.34835
NAALADL2	6.72217e-11	0.913213	0.747	0.661	1.65265e-06	1.88323
UPP1	8.92339e-11	1.08682	0.354	0.172	2.19382e-06	2.12405
AF127577.2	1.04931e-10	1.3739	0.266	0.106	2.57973e-06	2.59171
ABCC3	1.19741e-10	2.42101	0.164	0.04	2.94383e-06	5.35546
LYST	1.22375e-10	0.871827	0.703	0.542	3.0086e-06	1.82998
PRICKLE2	1.36703e-10	1.47083	0.426	0.26	3.36084e-06	2.77182
PVT1	1.39366e-10	0.945175	0.626	0.467	3.42631e-06	1.92542
MEG3	1.67221e-10	1.12703	0.518	0.352	4.11112e-06	2.18409
STK32A	2.46351e-10	1.3319	0.303	0.137	6.05653e-06	2.51735
SLIT2	2.52148e-10	1.15141	0.413	0.244	6.19905e-06	2.22132
PREX2	2.72798e-10	0.91926	0.473	0.289	6.70674e-06	1.89114
SLC5A9	2.79041e-10	1.47064	0.286	0.128	6.86021e-06	2.77144
LIMK1	3.65499e-10	1.35024	0.303	0.141	8.98578e-06	2.54954
AL078459.1	4.2e-10	0.831816	0.708	0.61	1.03257e-05	1.77992
DENND2A	4.88801e-10	0.662889	0.757	0.617	1.20172e-05	1.58325
AL390783.1	4.98931e-10	0.837201	0.752	0.659	1.22662e-05	1.78658
CD99	5.66328e-10	0.668874	0.758	0.601	1.39232e-05	1.58983
SHISA9	7.07472e-10	1.5418	0.481	0.341	1.73932e-05	2.91158
AP002518.2	8.08223e-10	1.80066	0.248	0.106	1.98702e-05	3.4838
PLEKHA5	8.59499e-10	0.836152	0.743	0.63	2.11308e-05	1.78528
AC008731.1	8.86181e-10	1.11454	0.364	0.189	2.17868e-05	2.16525
LRP1B	8.86249e-10	0.534553	0.923	0.914	2.17884e-05	1.44849
AP001831.1	9.02324e-10	1.50461	0.236	0.095	2.21836e-05	2.83748
LRP1	1.03784e-09	0.825195	0.603	0.441	2.55152e-05	1.77177
CCN1	1.32229e-09	1.75151	0.225	0.088	3.25085e-05	3.36712
GRIA1	1.34096e-09	0.798732	0.804	0.718	3.29676e-05	1.73957
NPC2	1.34182e-09	1.54499	0.263	0.119	3.29886e-05	2.91802
RARB	1.42217e-09	1.48663	0.198	0.066	3.4964e-05	2.80233
C1QC	2.05313e-09	5.18381	0.081	0.002	5.04762e-05	36.3482
AC003681.1	2.14873e-09	1.0494	0.443	0.275	5.28265e-05	2.06967
DOK5	2.38011e-09	0.829307	0.41	0.247	5.85151e-05	1.77683
ARHGAP10	2.6507e-09	1.45836	0.239	0.099	6.51674e-05	2.74796
PITPNM2	2.91954e-09	0.838287	0.536	0.374	7.1777e-05	1.78793
AP005131.1	3.74967e-09	0.960933	0.323	0.161	9.21856e-05	1.94657
A2M	3.89761e-09	0.79817	0.533	0.361	9.58226e-05	1.73889
PROM1	4.67909e-09	1.13468	0.435	0.278	0.000115035	2.1957
EPHB2	4.68051e-09	1.04571	0.515	0.363	0.00011507	2.06438
KCNMB2	5.36608e-09	1.12435	0.482	0.317	0.000131925	2.18004
ITGAV	5.67514e-09	0.573574	0.591	0.412	0.000139523	1.48821
SAP30L-AS1	5.87363e-09	1.1836	0.285	0.132	0.000144403	2.27142
BCL2L14	6.84601e-09	0.758938	0.668	0.546	0.000168309	1.69224
AC068491.2	7.41883e-09	1.8517	0.158	0.046	0.000182392	3.60925
PMEPA1	7.67922e-09	0.611271	0.701	0.546	0.000188794	1.5276
CTSZ	8.07367e-09	3.66858	0.081	0.004	0.000198491	12.7161
CTNND2	8.84936e-09	0.5617	0.94	0.941	0.000217562	1.47601
AMZ1	8.86284e-09	0.915494	0.455	0.293	0.000217893	1.88622
CAMK2D	9.28601e-09	0.532665	0.908	0.839	0.000228297	1.4466
CYBA	9.94525e-09	2.85031	0.107	0.018	0.000244504	7.21157
CPNE4	1.02735e-08	1.29522	0.504	0.361	0.000252574	2.45415
GALNT17	1.06732e-08	0.472987	0.92	0.93	0.0002624	1.38798
ITGB5	1.13516e-08	0.900586	0.47	0.3	0.000279079	1.86682
ZFAND3	1.18119e-08	0.469614	0.881	0.87	0.000290395	1.38474
PPP3CA	1.22329e-08	0.748159	0.625	0.489	0.000300745	1.67965
ZBTB20-AS5	1.2262e-08	0.523733	0.868	0.804	0.000301461	1.43767
AC017002.5	1.40058e-08	0.988217	0.346	0.189	0.000344333	1.98373
AC009554.1	1.48006e-08	0.84031	0.394	0.231	0.000363872	1.79044
AC026803.3	1.54686e-08	1.10873	0.253	0.112	0.000380297	2.15656
KCNU1	1.68787e-08	2.02513	0.17	0.057	0.000414963	4.07029
AGAP1	1.72173e-08	0.484892	0.922	0.905	0.000423288	1.39948
CTSD	1.8331e-08	1.83892	0.164	0.053	0.000450667	3.57742
RHBDL2	2.09129e-08	0.900733	0.479	0.324	0.000514145	1.86701
PLXND1	2.20108e-08	1.96946	0.145	0.042	0.000541136	3.91622
MYOF	2.28657e-08	1.21436	0.237	0.104	0.000562154	2.32037
RUBCNL	2.34047e-08	1.14644	0.371	0.22	0.000575405	2.21368
JAM2	2.3502e-08	0.786452	0.355	0.198	0.000577796	1.72483
LHFPL2	2.45481e-08	0.885472	0.374	0.218	0.000603515	1.84737
LDLRAD3	2.48878e-08	0.56623	0.744	0.615	0.000611867	1.48065
RBPMS	3.45216e-08	0.860429	0.484	0.319	0.000848715	1.81558
OAF	3.60754e-08	2.9991	0.098	0.015	0.000886913	7.99498
AC012459.1	3.60889e-08	0.91697	0.593	0.432	0.000887246	1.88815
PCCA	3.78843e-08	0.978887	0.577	0.443	0.000931385	1.97094
IPO9-AS1	4.11868e-08	0.778555	0.648	0.529	0.00101258	1.71541
WLS	4.27587e-08	0.751192	0.686	0.59	0.00105122	1.68318
PHACTR2	4.52117e-08	0.939369	0.358	0.205	0.00111153	1.91769
FGF1	4.66295e-08	1.20514	0.265	0.13	0.00114639	2.30559
BHLHE41	4.7752e-08	1.37826	0.222	0.097	0.00117398	2.59955
C1QA	5.42745e-08	6.57445	0.063	0	0.00133434	95.3032
FAM135B	5.7899e-08	2.04786	0.173	0.064	0.00142345	4.13491
PTCD1	5.96492e-08	1.0085	0.265	0.126	0.00146648	2.01182
DNM1	6.70136e-08	0.677957	0.726	0.634	0.00164753	1.59987
OLFM2	7.26825e-08	0.993229	0.36	0.209	0.0017869	1.99064
LDLRAD4	7.30776e-08	0.578284	0.806	0.751	0.00179661	1.49307
DTNA	7.93917e-08	0.604115	0.876	0.85	0.00195185	1.52005
EYS	8.43486e-08	0.944421	0.277	0.137	0.00207371	1.92442
TGFBI	8.68301e-08	2.42965	0.072	0.004	0.00213472	5.38764
PTPRJ	8.8704e-08	0.810121	0.542	0.419	0.00218079	1.75336
SEZ6	9.83851e-08	0.882424	0.23	0.104	0.0024188	1.84347
TYROBP	9.96501e-08	2.49504	0.09	0.013	0.0024499	5.63745
HIVEP3	1.00254e-07	0.74176	0.663	0.542	0.00246474	1.67221
TMEM132B	1.07317e-07	1.64003	0.311	0.183	0.0026384	3.11673
IGSF10	1.08792e-07	0.912269	0.346	0.196	0.00267466	1.882
AC108472.1	1.13005e-07	1.52011	0.187	0.075	0.00277822	2.86813
LTBP1	1.17015e-07	1.11176	0.671	0.61	0.0028768	2.1611
EMP1	1.21726e-07	2.01286	0.121	0.031	0.00299262	4.03583
LAPTM5	1.30296e-07	2.7777	0.08	0.009	0.00320333	6.85757
DPP7	1.33468e-07	0.927592	0.262	0.13	0.00328131	1.9021
ITGB3	1.38906e-07	2.6304	0.096	0.018	0.00341501	6.19197
PPP1R12A	1.40469e-07	0.561892	0.701	0.606	0.00345342	1.4762
JMJD1C	1.50577e-07	0.381361	0.942	0.923	0.00370195	1.30257
TLR4	1.5786e-07	1.5575	0.239	0.117	0.00388099	2.94344
P2RY14	1.67949e-07	0.67926	0.646	0.513	0.00412902	1.60132
KCNMB2-AS1	1.83831e-07	0.952882	0.421	0.273	0.00451948	1.93574
ADAM19	2.11969e-07	0.749659	0.447	0.297	0.00521125	1.6814
RGS7	2.31926e-07	0.839167	0.516	0.377	0.0057019	1.78902
AC068282.1	2.54304e-07	0.740873	0.594	0.458	0.00625207	1.67119
AR	2.71408e-07	1.30285	0.283	0.156	0.00667258	2.46716
CD74	3.03422e-07	2.38689	0.098	0.02	0.00745963	5.2303
RNF215	3.34602e-07	0.795457	0.299	0.161	0.00822618	1.73563
SLC9A7	3.37859e-07	1.41157	0.247	0.123	0.00830626	2.66027
GAREM1	3.38994e-07	0.533212	0.571	0.419	0.00833418	1.44715
AC024145.1	3.4019e-07	0.739244	0.649	0.518	0.00836357	1.6693
DDAH1	3.63612e-07	0.560225	0.695	0.593	0.0089394	1.4745
AC016907.2	3.67946e-07	2.06041	0.104	0.024	0.00904594	4.17105
CSRP2	3.76541e-07	1.22715	0.248	0.123	0.00925725	2.34104
TTC19	3.82034e-07	0.595728	0.74	0.672	0.0093923	1.51123
NMNAT3	3.87524e-07	0.845482	0.251	0.121	0.00952729	1.79686
AC007389.1	3.89322e-07	1.20923	0.24	0.121	0.00957149	2.31214
EFNA5	4.12627e-07	1.59761	0.237	0.123	0.0101444	3.02642
AC026347.1	4.37236e-07	2.44485	0.118	0.033	0.0107494	5.44469
PFKFB3	4.46954e-07	0.697644	0.588	0.441	0.0109884	1.62185
CPEB4	4.49844e-07	0.710735	0.657	0.553	0.0110594	1.63664
PCCA-AS1	4.52238e-07	1.55362	0.185	0.079	0.0111183	2.93553
AL133415.1	4.64037e-07	1.21291	0.266	0.139	0.0114083	2.31805
AC019127.1	4.89113e-07	1.16002	0.263	0.137	0.0120248	2.23461
CCDC144NL	4.92227e-07	0.865168	0.371	0.231	0.0121014	1.82155
AC010894.3	5.07528e-07	0.75674	0.637	0.537	0.0124776	1.68967
LHFPL6	5.08585e-07	0.57987	0.804	0.742	0.0125036	1.49471
SYT14	5.13051e-07	0.8624	0.308	0.176	0.0126134	1.81806
ST7-AS2	5.30476e-07	0.933083	0.403	0.264	0.0130418	1.90935
C1QB	5.38437e-07	3.81668	0.069	0.007	0.0132375	14.0908
ZHX3	5.47525e-07	0.514118	0.646	0.533	0.0134609	1.42812
AC024382.1	5.92766e-07	2.80918	0.09	0.018	0.0145732	7.00887
TRMT1	6.47684e-07	1.4369	0.162	0.062	0.0159233	2.70738
AL139260.1	6.63897e-07	0.572491	0.513	0.385	0.0163219	1.48709
SEMA3A	6.65311e-07	1.11549	0.334	0.198	0.0163567	2.16669
CD63	7.10973e-07	0.727768	0.718	0.604	0.0174793	1.65608
AL138999.2	7.53963e-07	1.19856	0.185	0.079	0.0185362	2.2951
PDE1C	7.67341e-07	1.18451	0.306	0.178	0.0188651	2.27287
MEG8	8.03472e-07	0.664597	0.441	0.302	0.0197534	1.58513
PDLIM7	8.15147e-07	0.803924	0.383	0.242	0.0200404	1.74584
EFTUD2	8.18804e-07	1.50278	0.401	0.267	0.0201303	2.83389
KIF26B-AS1	8.66682e-07	0.646981	0.548	0.421	0.0213074	1.56589
FAM172A	9.01198e-07	0.475554	0.77	0.703	0.022156	1.39045
ACSL3	9.2935e-07	0.785249	0.724	0.641	0.0228481	1.72339
ZFPM2-AS1	1.06251e-06	0.718349	0.688	0.588	0.0261218	1.6453
GRAMD2B	1.06968e-06	0.802848	0.234	0.112	0.026298	1.74454
LINC01567	1.24656e-06	1.1386	0.239	0.123	0.0306468	2.20167
CYTOR	1.26777e-06	0.616465	0.511	0.37	0.0311681	1.53311
RAPH1	1.31904e-06	0.565119	0.747	0.645	0.0324286	1.47951
AC093535.1	1.5592e-06	1.15505	0.27	0.152	0.0383328	2.22692
AL138689.2	1.58882e-06	1.3613	0.181	0.079	0.0390611	2.56917
PCAT1	1.71985e-06	1.76024	0.175	0.077	0.0422824	3.38755
FCER1G	1.78506e-06	3.25703	0.064	0.007	0.0438858	9.56012
AP001442.1	1.81851e-06	0.651736	0.541	0.403	0.0447081	1.57106
ELK3	1.91149e-06	0.932322	0.378	0.26	0.0469939	1.90835
TENM4	1.91782e-06	0.403044	0.893	0.881	0.0471497	1.32229
PACSIN2	1.94183e-06	0.737216	0.42	0.284	0.04774	1.66696
SLC3A1	1.97738e-06	1.20323	0.268	0.148	0.0486139	2.30254
SYNJ2	1.97851e-06	0.590024	0.329	0.192	0.0486418	1.50527
KIF26B	2.02582e-06	0.496869	0.844	0.78	0.0498047	1.41115

## Sheet: S7
Supplementary Table 7:
ctrl hiNS(+) vs. 5w Ab hiNS(+)	p_val	avg_log2FC	pct.1	pct.2	p_val_adj	average FC
STMN2	1.92606e-102	3.97123	0.707	0.098	4.73523e-98	15.6841
PEG10	1.00954e-69	2.47777	0.797	0.314	2.48195e-65	5.57034
STMN1	4.24171e-50	2.22944	0.648	0.23	1.04282e-45	4.68951
NRG1	3.76479e-41	3.15896	0.564	0.219	9.25575e-37	8.93186
PTPRT	2.62075e-31	2.74891	0.377	0.093	6.44311e-27	6.72211
CALY	3.09679e-31	3.41861	0.286	0.041	7.61345e-27	10.6931
TUBA1A	2.02824e-30	0.815445	0.93	0.732	4.98642e-26	1.75984
DPP10	2.75802e-28	2.89104	0.366	0.101	6.78059e-24	7.41803
TUBB3	3.05651e-28	1.30672	0.63	0.325	7.51443e-24	2.47379
TMSB10	2.83971e-27	1.27454	0.711	0.412	6.98143e-23	2.41922
RTN1	3.5387e-26	1.77544	0.478	0.193	8.69989e-22	3.42342
AC068931.1	9.05211e-26	2.28468	0.324	0.081	2.22546e-21	4.87254
NRXN3	2.59671e-25	3.64046	0.275	0.057	6.384e-21	12.4706
SCG2	2.3531e-24	1.65817	0.441	0.168	5.78509e-20	3.15616
BEX1	4.38771e-24	1.70652	0.441	0.176	1.07872e-19	3.26372
NRXN1	1.01619e-23	2.30106	0.37	0.121	2.49831e-19	4.92819
CASC15	1.88442e-22	1.09403	0.775	0.53	4.63284e-18	2.13469
LRFN5	2.60313e-22	2.22372	0.434	0.193	6.39979e-18	4.67098
BASP1	1.10149e-20	1.09968	0.667	0.427	2.70802e-16	2.14307
ATP10B	1.95904e-20	2.39428	0.256	0.06	4.8163e-16	5.25714
HMGCS1	4.57398e-20	1.74061	0.458	0.221	1.12451e-15	3.34177
CALM2	7.49848e-19	1.02563	0.698	0.489	1.8435e-14	2.03586
CDKN2D	3.22704e-18	3.55537	0.165	0.021	7.93369e-14	11.7563
SLIT1	4.46473e-18	1.28571	0.438	0.208	1.09766e-13	2.43803
NEFL	7.25592e-18	2.08477	0.227	0.054	1.78387e-13	4.24207
GRID2	8.4317e-18	1.05077	0.52	0.268	2.07293e-13	2.07164
AC092957.1	1.13865e-17	1.80172	0.22	0.051	2.79938e-13	3.48637
MIF	1.60617e-17	1.28844	0.46	0.227	3.94876e-13	2.44264
TUBB2A	1.98271e-17	1.12356	0.5	0.266	4.8745e-13	2.17883
IL1RAPL1	2.91342e-17	1.56777	0.377	0.159	7.16264e-13	2.96446
NNAT	3.91119e-17	1.50672	0.403	0.19	9.61567e-13	2.84162
SEZ6L	8.55687e-17	1.54503	0.311	0.112	2.10371e-12	2.91809
BEX2	1.49124e-16	2.16589	0.231	0.063	3.66621e-12	4.48743
MSMO1	1.53735e-16	1.67192	0.379	0.168	3.77956e-12	3.18638
NRG3	3.71526e-16	0.941074	0.672	0.469	9.13396e-12	1.91996
BEX5	5.43161e-16	3.22766	0.154	0.023	1.33536e-11	9.36747
PAX3	2.40777e-15	8.23504	0.093	0	5.91951e-11	301.296
NSG2	8.57756e-15	2.15959	0.176	0.038	2.10879e-10	4.46789
YWHAH	3.70697e-14	1.57273	0.311	0.132	9.11358e-10	2.97468
LY6H	3.88627e-14	1.84029	0.293	0.121	9.55441e-10	3.58081
AC116049.2	2.65546e-13	7.86483	0.079	0	6.52845e-09	233.104
TUBB2B	5.9378e-13	0.51377	0.696	0.495	1.45981e-08	1.42778
NSG1	8.7187e-13	3.61097	0.119	0.017	2.14349e-08	12.2183
AC233296.1	9.3254e-13	1.11568	0.489	0.292	2.29265e-08	2.16698
SQLE	2.43763e-12	1.23099	0.405	0.228	5.99291e-08	2.34728
GAP43	2.83765e-12	0.67618	0.892	0.744	6.97637e-08	1.5979
NCALD	2.876e-12	1.39261	0.438	0.259	7.07064e-08	2.62553
JPT1	4.24406e-12	1.13754	0.374	0.204	1.0434e-07	2.20006
VEGFA	6.98251e-12	3.18493	0.22	0.081	1.71665e-07	9.09412
INA	1.10749e-11	3.53942	0.108	0.015	2.72277e-07	11.6271
CSMD2	1.51134e-11	1.75578	0.269	0.121	3.71562e-07	3.37709
TMTC2	2.51505e-11	1.35517	0.628	0.473	6.18325e-07	2.55827
FABP7	3.88782e-11	0.972058	0.597	0.432	9.55821e-07	1.96164
ACAT2	4.26429e-11	1.53863	0.253	0.109	1.04838e-06	2.90519
DMD	5.78285e-11	0.65983	0.771	0.648	1.42171e-06	1.5799
ROBO1	9.19745e-11	0.532955	0.795	0.678	2.26119e-06	1.44689
GRIN2B	1.28569e-10	0.607172	0.586	0.392	3.16086e-06	1.52327
HSP90AA1	1.32965e-10	0.757638	0.586	0.413	3.26894e-06	1.69072
ASTN1	1.48839e-10	1.13325	0.258	0.107	3.6592e-06	2.19353
NBAT1	1.57229e-10	0.92251	0.341	0.17	3.86549e-06	1.89541
LINC02315	1.77766e-10	0.778646	0.707	0.594	4.37039e-06	1.71552
MLLT11	2.24026e-10	1.38045	0.3	0.15	5.50767e-06	2.6035
CDHR3	2.56662e-10	2.18523	0.328	0.191	6.31003e-06	4.548
TXN	2.78679e-10	1.32331	0.333	0.175	6.85132e-06	2.5024
LINC00621	2.91321e-10	2.33016	0.112	0.021	7.16213e-06	5.02861
NAMPT	3.60067e-10	1.5542	0.258	0.119	8.85224e-06	2.93671
TCEAL2	3.80268e-10	2.52381	0.117	0.025	9.34889e-06	5.751
AC008056.1	4.05283e-10	3.66723	0.084	0.009	9.96387e-06	12.7041
OPCML	4.63338e-10	0.867712	0.26	0.115	1.13912e-05	1.82477
MARCKS	5.2104e-10	0.686983	0.621	0.447	1.28098e-05	1.60991
ZIC1	6.58406e-10	1.13998	0.396	0.237	1.61869e-05	2.20378
SLC30A10	8.84609e-10	2.19852	0.17	0.058	2.17481e-05	4.59009
EPB41L3	9.13856e-10	0.485476	0.804	0.708	2.24671e-05	1.40005
LUZP2	9.94035e-10	1.52281	0.209	0.083	2.44384e-05	2.87349
TUBA1B	1.25528e-09	0.703272	0.383	0.219	3.0861e-05	1.62819
SOX11	1.31006e-09	0.826068	0.469	0.299	3.22079e-05	1.77285
PTMA	1.37563e-09	0.566489	0.615	0.453	3.382e-05	1.48091
H3F3A	1.6246e-09	0.80645	0.566	0.397	3.99409e-05	1.7489
SCG5	1.71957e-09	1.68288	0.185	0.069	4.22756e-05	3.21068
UCHL1	1.72336e-09	0.819345	0.513	0.363	4.23688e-05	1.76461
TLE1	1.7529e-09	0.926685	0.606	0.469	4.3095e-05	1.9009
LINC01004	2.4008e-09	0.8316	0.548	0.4	5.90237e-05	1.77966
NRN1	2.5805e-09	2.5253	0.099	0.018	6.34416e-05	5.75695
COX7A2	3.05559e-09	0.805614	0.337	0.185	7.51216e-05	1.74789
ATP1A3	3.43748e-09	2.37904	0.081	0.011	8.45105e-05	5.20189
IDI1	3.45241e-09	1.54766	0.231	0.104	8.48775e-05	2.92342
GRIA4	4.05056e-09	1.57142	0.258	0.123	9.95829e-05	2.97197
CD24	5.95593e-09	1.5903	0.167	0.06	0.000146426	3.01112
AL157778.1	1.05306e-08	1.01296	0.524	0.391	0.000258896	2.01804
KIRREL3	1.06352e-08	0.867575	0.388	0.24	0.000261466	1.82459
AL121821.2	1.12335e-08	2.49882	0.097	0.02	0.000276177	5.65223
ADD2	1.42672e-08	1.46067	0.258	0.132	0.000350759	2.75237
NDN	1.45693e-08	1.47886	0.139	0.043	0.000358186	2.78727
ZNF536	1.46727e-08	1.16996	0.352	0.221	0.000360729	2.25005
IDH1	1.46957e-08	0.781879	0.438	0.3	0.000361294	1.71937
UBB	1.57782e-08	0.529106	0.414	0.253	0.000387907	1.44303
CADM2	1.60422e-08	0.753577	0.524	0.383	0.000394398	1.68597
SCG3	1.6228e-08	0.881537	0.313	0.167	0.000398966	1.84234
BEX3	1.92377e-08	0.952352	0.48	0.346	0.00047296	1.93502
PEBP1	1.92404e-08	0.896177	0.447	0.299	0.000473025	1.86113
HMGB1	2.20926e-08	0.552576	0.786	0.694	0.000543148	1.4667
NDUFC2	2.63565e-08	1.31774	0.324	0.191	0.000647975	2.49275
CYP51A1	2.67061e-08	1.1503	0.286	0.156	0.000656569	2.2196
SCOC	2.88048e-08	1.28793	0.236	0.113	0.000708167	2.44178
GNAS	4.12588e-08	0.532469	0.762	0.657	0.00101435	1.4464
PKIA	4.2444e-08	0.910668	0.311	0.175	0.00104349	1.87992
PTMS	4.57296e-08	0.701882	0.421	0.274	0.00112426	1.62663
MIR100HG	5.16651e-08	0.546528	0.811	0.698	0.00127019	1.46057
PRXL2A	5.77742e-08	1.12305	0.293	0.164	0.00142038	2.17807
CALM1	5.86594e-08	0.457102	0.645	0.513	0.00144214	1.37278
EDIL3	6.44016e-08	0.920021	0.319	0.181	0.00158331	1.89214
SEZ6L2	6.51618e-08	2.48005	0.108	0.029	0.001602	5.57917
CDH13	6.73665e-08	1.48913	0.154	0.057	0.0016562	2.8072
DPP6	6.96143e-08	0.608875	0.656	0.519	0.00171147	1.52507
CALM3	8.25892e-08	1.28374	0.194	0.086	0.00203046	2.4347
NELL2	8.93597e-08	0.780325	0.564	0.443	0.00219691	1.71752
MARCKSL1	9.06416e-08	0.857711	0.379	0.239	0.00222842	1.81216
TUBB	9.98651e-08	0.469595	0.463	0.314	0.00245518	1.38472
RALYL	1.00658e-07	1.16839	0.231	0.115	0.00247467	2.24761
LONRF1	1.04231e-07	0.986387	0.278	0.152	0.00256253	1.98122
SRP14	1.19287e-07	0.820208	0.471	0.328	0.00293267	1.76566
PROX1	1.33353e-07	0.903293	0.295	0.167	0.00327848	1.87033
AC110809.1	1.36412e-07	6.96331	0.042	0	0.00335368	124.786
GNG3	1.94335e-07	1.87134	0.066	0.009	0.00477773	3.65872
CACNG5	2.0728e-07	2.42052	0.121	0.04	0.00509599	5.35363
ROBO2	2.71605e-07	0.370053	0.458	0.315	0.0066774	1.2924
BNIP3	2.95383e-07	1.36179	0.209	0.104	0.00726199	2.57004
PWRN4	3.36317e-07	5.63672	0.044	0.002	0.00826834	49.7532
CNTNAP2	3.37913e-07	1.32828	0.194	0.092	0.0083076	2.51103
NKD1	3.5134e-07	1.54872	0.141	0.052	0.00863769	2.92557
OXR1	3.70082e-07	0.579033	0.826	0.753	0.00909845	1.49385
TPST1	4.18281e-07	0.602985	0.8	0.752	0.0102834	1.51886
ATP5IF1	4.30633e-07	1.14189	0.256	0.142	0.0105871	2.2067
SREBF2	4.55551e-07	0.490126	0.59	0.467	0.0111997	1.40457
SDK1	5.31092e-07	0.667379	0.727	0.64	0.0130569	1.58819
C4orf48	5.64502e-07	1.05746	0.313	0.19	0.0138783	2.08126
CHGB	5.7853e-07	1.76478	0.095	0.026	0.0142232	3.39822
VSTM2L	5.87426e-07	2.62854	0.055	0.006	0.0144419	6.18399
PARK7	6.17906e-07	0.63294	0.326	0.201	0.0151912	1.55072
SLC1A3	6.79378e-07	0.757955	0.707	0.614	0.0167025	1.69109
DHCR24	7.13549e-07	1.97363	0.117	0.04	0.0175426	3.92754
STC1	7.53184e-07	3.82937	0.042	0.002	0.018517	14.2152
CNTN1	7.69227e-07	2.05426	0.068	0.012	0.0189114	4.15332
NDUFAF4	7.75609e-07	1.29239	0.112	0.037	0.0190683	2.44934
LHFPL3	7.91389e-07	0.887464	0.39	0.254	0.0194563	1.84992
HSP90AB1	9.22487e-07	0.660957	0.515	0.389	0.0226794	1.58113
LMNB1	1.02219e-06	1.87896	0.13	0.049	0.0251306	3.67811
DGKB	1.08835e-06	2.09014	0.081	0.02	0.026757	4.25789
AL442636.1	1.16969e-06	1.02111	0.064	0.011	0.0287568	2.02948
CITED1	1.34889e-06	1.26514	0.145	0.06	0.0331624	2.4035
AL596087.2	1.40653e-06	2.80616	0.048	0.005	0.0345794	6.99422
EP300	1.53726e-06	0.828829	0.412	0.294	0.0377935	1.77624
PSMA4	1.58537e-06	0.813177	0.214	0.109	0.0389762	1.75708
ELMOD1	1.61101e-06	1.00694	0.381	0.263	0.0396067	2.00964
LINC00174	1.618e-06	0.691485	0.595	0.49	0.0397784	1.61494
AC005999.2	1.88916e-06	1.79603	0.163	0.075	0.0464451	3.47264
ANK3	1.91356e-06	0.999916	0.187	0.09	0.0470448	1.99988
ELL2	1.93906e-06	2.09905	0.154	0.07	0.0476717	4.28428
DYNLRB1	1.94644e-06	1.29515	0.159	0.07	0.0478533	2.45402

## Sheet: S8
Supplementary Table 8:
5w Ab hiNS(+) astrocyte GO analysis:
source	term_name	term_id	adjusted_p_value	negative_log10_of_adjusted_p_value	term_size	query_size	intersection_size	effective_domain_size	intersections
GO:MF	amyloid-beta binding	GO:0001540	4.89904e-07	6.30989	84	150	10	20212	APOE,CST3,CLU,LRP1,GRIA1,EPHB2,LDLRAD3,C1QA,TLR4,CD74
GO:MF	extracellular matrix binding	GO:0050840	0.000226777	3.6444	60	150	7	20212	SPP1,SLIT2,CCN1,ITGAV,TGFBI,LTBP1,ITGB3
GO:MF	signaling receptor binding	GO:0005102	0.0111907	1.95114	1501	150	27	20212	SPP1,APOE,ITPRID1,S100A4,ABCA1,BICD1,CLU,SLIT2,LRP1,CCN1,GRIA1,PITPNM2,A2M,EPHB2,ITGAV,ITGB5,JAM2,FGF1,TGFBI,PTPRJ,TYROBP,ITGB3,TLR4,AR,CD74,EFNA5,SEMA3A
GO:MF	lipid binding	GO:0008289	0.011736	1.93048	841	150	19	20212	APOE,ABCA1,ALOX5AP,STARD13,APOC1,PSD3,PLEKHA5,NPC2,PITPNM2,PROM1,CPNE4,AGAP1,MYOF,RUBCNL,DNM1,TLR4,AR,SYT14,PACSIN2
GO:MF	cell adhesion molecule binding	GO:0050839	0.0145439	1.83732	561	150	15	20212	SPP1,S100A11,DLG1,CCN1,PROM1,ITGAV,CTNND2,ITGB5,JAM2,FGF1,TGFBI,PTPRJ,ITGB3,TENM4,PACSIN2
GO:MF	integrin binding	GO:0005178	0.0181922	1.74012	158	150	8	20212	SPP1,CCN1,ITGAV,ITGB5,JAM2,FGF1,TGFBI,ITGB3
GO:MF	peptide binding	GO:0042277	0.0257046	1.58999	327	150	11	20212	APOE,CST3,CLU,LRP1,GRIA1,EPHB2,PPP3CA,LDLRAD3,C1QA,TLR4,CD74
GO:MF	amide binding	GO:0033218	0.0327235	1.48514	398	150	12	20212	APOE,CST3,CLU,LRP1,GRIA1,EPHB2,PPP3CA,LDLRAD3,PCCA,C1QA,TLR4,CD74
GO:BP	endocytosis	GO:0006897	5.64276e-08	7.24851	704	150	25	21031	APOE,ANK2,ABCA1,BICD1,CLU,APOC1,LYST,LIMK1,LRP1B,LRP1,GRIA1,ITGAV,CYBA,PPP3CA,LDLRAD3,DNM1,PTPRJ,TYROBP,ITGB3,TLR4,CD63,PDLIM7,FCER1G,PACSIN2,SYNJ2
GO:BP	import into cell	GO:0098657	1.27077e-07	6.89593	923	150	28	21031	APOE,ANK2,ABCA1,BICD1,CLU,DLG1,APOC1,LYST,LIMK1,LRP1B,LRP1,GRIA1,ITGAV,CYBA,PPP3CA,LDLRAD3,DNM1,PTPRJ,TYROBP,ITGB3,TLR4,SLC9A7,CD63,PDLIM7,ACSL3,FCER1G,PACSIN2,SYNJ2
GO:BP	anatomical structure morphogenesis	GO:0009653	3.19355e-07	6.49573	2684	150	49	21031	SPP1,APOE,ANK2,ADAM12,BICD1,COL1A1,CST3,CLU,STARD13,TANC2,RIPOR2,DLG1,TMOD1,TNFRSF12A,HS3ST3A1,COL8A1,COL27A1,BCAR3,SLIT2,PREX2,LIMK1,LRP1,CCN1,RARB,PROM1,EPHB2,ITGAV,CTSZ,CTNND2,ITGB5,PPP3CA,PLXND1,JAM2,WLS,FGF1,TGFBI,PTPRJ,TYROBP,ITGB3,AR,DDAH1,CSRP2,EFNA5,SEMA3A,RAPH1,ELK3,TENM4,PACSIN2,KIF26B
GO:BP	anatomical structure development	GO:0048856	2.32061e-06	5.6344	5899	150	77	21031	SPP1,APOE,ANK2,NAV2,ADAM12,S100A4,BICD1,ADGRL3,COL1A1,CST3,DDX5,CLU,STARD13,TANC2,RIPOR2,DLG1,COL5A3,TMOD1,TNFRSF12A,HS3ST3A1,COL8A1,COL27A1,BCAR3,SLIT2,PREX2,LIMK1,PLEKHA5,LRP1,CCN1,GRIA1,RARB,C1QC,DOK5,A2M,PROM1,EPHB2,ITGAV,CTSZ,CTNND2,ITGB5,PPP3CA,PLXND1,JAM2,LHFPL2,WLS,FGF1,BHLHE41,C1QA,OLFM2,LDLRAD4,EYS,TGFBI,PTPRJ,SEZ6,TYROBP,HIVEP3,IGSF10,EMP1,ITGB3,TLR4,ADAM19,AR,CD74,DDAH1,CSRP2,EFNA5,C1…
GO:BP	anatomical structure formation involved in morphogenesis	GO:0048646	7.71203e-06	5.11283	1183	150	29	21031	ANK2,ADAM12,COL1A1,STARD13,RIPOR2,TMOD1,TNFRSF12A,COL8A1,COL27A1,SLIT2,CCN1,PROM1,EPHB2,ITGAV,ITGB5,PLXND1,JAM2,WLS,FGF1,TGFBI,PTPRJ,TYROBP,ITGB3,AR,DDAH1,CSRP2,ELK3,TENM4,KIF26B
GO:BP	receptor-mediated endocytosis	GO:0006898	7.79545e-06	5.10816	256	150	14	21031	APOE,BICD1,CLU,APOC1,LRP1B,LRP1,GRIA1,ITGAV,LDLRAD3,DNM1,ITGB3,CD63,PDLIM7,FCER1G
GO:BP	developmental process	GO:0032502	1.04743e-05	4.97988	6453	150	80	21031	SPP1,APOE,ANK2,NAV2,ADAM12,S100A4,ABCA1,BICD1,ADGRL3,COL1A1,CST3,DDX5,CLU,STARD13,TANC2,RIPOR2,DLG1,COL5A3,TMOD1,TNFRSF12A,HS3ST3A1,COL8A1,COL27A1,BCAR3,SLIT2,PREX2,LIMK1,PLEKHA5,LRP1,CCN1,GRIA1,RARB,C1QC,DOK5,A2M,PROM1,EPHB2,ITGAV,CTSZ,CTNND2,ITGB5,PPP3CA,PLXND1,JAM2,LHFPL2,WLS,FGF1,BHLHE41,C1QA,OLFM2,LDLRAD4,EYS,TGFBI,PTPRJ,SEZ6,TYROBP,HIVEP3,IGSF10,EMP1,ITGB3,TLR4,ADAM19,AR,CD74,DDAH1,CSRP2,EF…
GO:BP	regulation of cell communication	GO:0010646	2.07972e-05	4.682	3443	150	53	21031	SPP1,APOE,ANK2,S100A4,LMCD1,ABCA1,BICD1,COL1A1,DDX5,CLU,STARD13,RIPOR2,DLG1,TNFRSF12A,PSD3,BCAR3,SLIT2,PREX2,SHISA9,LRP1,CCN1,GRIA1,DOK5,ARHGAP10,EPHB2,ITGAV,BCL2L14,PMEPA1,CTNND2,CAMK2D,CYBA,PPP3CA,CTSD,MYOF,WLS,FGF1,DNM1,LDLRAD4,PTPRJ,SEZ6,TYROBP,LTBP1,LAPTM5,ITGB3,TLR4,RGS7,AR,CD74,GAREM1,EFNA5,SEMA3A,CD63,PACSIN2
GO:BP	system development	GO:0048731	5.70558e-05	4.2437	3973	150	57	21031	SPP1,APOE,ANK2,NAV2,ADAM12,ADGRL3,COL1A1,CLU,STARD13,TANC2,RIPOR2,DLG1,TMOD1,TNFRSF12A,HS3ST3A1,COL8A1,COL27A1,BCAR3,SLIT2,PREX2,LIMK1,PLEKHA5,LRP1,CCN1,GRIA1,RARB,DOK5,A2M,PROM1,EPHB2,ITGAV,CTSZ,CTNND2,PPP3CA,PLXND1,JAM2,WLS,FGF1,BHLHE41,C1QA,TGFBI,PTPRJ,SEZ6,TYROBP,IGSF10,ITGB3,TLR4,AR,DDAH1,EFNA5,SEMA3A,PDLIM7,ACSL3,RAPH1,ELK3,TENM4,KIF26B
GO:BP	cell differentiation	GO:0030154	9.89453e-05	4.00461	4366	150	60	21031	SPP1,APOE,ANK2,NAV2,ADAM12,S100A4,ABCA1,ADGRL3,COL1A1,DDX5,CLU,TANC2,RIPOR2,TMOD1,TNFRSF12A,COL8A1,COL27A1,SLIT2,PREX2,LIMK1,LRP1,CCN1,RARB,C1QC,DOK5,A2M,PROM1,EPHB2,ITGAV,CTNND2,ITGB5,PPP3CA,PLXND1,JAM2,FGF1,BHLHE41,C1QA,OLFM2,LDLRAD4,TGFBI,PTPRJ,SEZ6,TYROBP,HIVEP3,IGSF10,ITGB3,TLR4,AR,CD74,CSRP2,EFNA5,ZHX3,SEMA3A,CD63,PDLIM7,FAM172A,ACSL3,RAPH1,FCER1G,TENM4
GO:BP	cellular developmental process	GO:0048869	9.97991e-05	4.00087	4367	150	60	21031	SPP1,APOE,ANK2,NAV2,ADAM12,S100A4,ABCA1,ADGRL3,COL1A1,DDX5,CLU,TANC2,RIPOR2,TMOD1,TNFRSF12A,COL8A1,COL27A1,SLIT2,PREX2,LIMK1,LRP1,CCN1,RARB,C1QC,DOK5,A2M,PROM1,EPHB2,ITGAV,CTNND2,ITGB5,PPP3CA,PLXND1,JAM2,FGF1,BHLHE41,C1QA,OLFM2,LDLRAD4,TGFBI,PTPRJ,SEZ6,TYROBP,HIVEP3,IGSF10,ITGB3,TLR4,AR,CD74,CSRP2,EFNA5,ZHX3,SEMA3A,CD63,PDLIM7,FAM172A,ACSL3,RAPH1,FCER1G,TENM4
GO:BP	tube morphogenesis	GO:0035239	0.000102935	3.98744	872	150	23	21031	APOE,ADAM12,STARD13,DLG1,TNFRSF12A,HS3ST3A1,COL8A1,COL27A1,SLIT2,LRP1,CCN1,EPHB2,ITGAV,CTSZ,PLXND1,FGF1,TGFBI,PTPRJ,ITGB3,AR,DDAH1,ELK3,KIF26B
GO:BP	cell surface receptor signaling pathway	GO:0007166	0.000121168	3.91661	2799	150	45	21031	APOE,ADAM12,ABCA1,ADGRL3,COL1A1,DDX5,TNFRSF12A,BCAR3,PRICKLE2,SLIT2,LIMK1,LRP1,CCN1,GRIA1,DOK5,EPHB2,ITGAV,BCL2L14,PMEPA1,CTNND2,CYBA,ITGB5,PPP3CA,CTSD,PLXND1,RBPMS,WLS,FGF1,LDLRAD4,PTPRJ,SEZ6,TYROBP,LTBP1,LAPTM5,ITGB3,TLR4,P2RY14,AR,CD74,GAREM1,EFNA5,CPEB4,SEMA3A,CD63,FCER1G
GO:BP	intracellular signaling cassette	GO:0141124	0.00013348	3.87458	1861	150	35	21031	APOE,ANK2,S100A4,LMCD1,ABCA1,STARD13,RIPOR2,DLG1,PSD3,BCAR3,SLIT2,PREX2,LIMK1,LRP1,CCN1,DOK5,ARHGAP10,EPHB2,ITGAV,PMEPA1,CAMK2D,PPP3CA,RBPMS,WLS,FGF1,LDLRAD4,PTPRJ,LAPTM5,ITGB3,TLR4,AR,CD74,GAREM1,DDAH1,SEMA3A
GO:BP	regulation of signaling	GO:0023051	0.000153149	3.81489	3437	150	51	21031	SPP1,APOE,S100A4,LMCD1,ABCA1,BICD1,COL1A1,DDX5,CLU,STARD13,RIPOR2,DLG1,TNFRSF12A,PSD3,BCAR3,SLIT2,PREX2,SHISA9,LRP1,CCN1,GRIA1,DOK5,ARHGAP10,EPHB2,ITGAV,BCL2L14,PMEPA1,CTNND2,CYBA,PPP3CA,CTSD,MYOF,WLS,FGF1,DNM1,LDLRAD4,PTPRJ,SEZ6,TYROBP,LTBP1,LAPTM5,ITGB3,TLR4,RGS7,AR,CD74,GAREM1,EFNA5,SEMA3A,CD63,PACSIN2
GO:BP	regulation of endocytosis	GO:0030100	0.000219959	3.65766	283	150	13	21031	APOE,BICD1,CLU,APOC1,LRP1,ITGAV,CYBA,PPP3CA,PTPRJ,ITGB3,CD63,FCER1G,PACSIN2
GO:BP	cell communication	GO:0007154	0.000309662	3.50911	6537	150	77	21031	SPP1,APOE,ANK2,ADAM12,S100A4,LMCD1,ABCA1,BICD1,ADGRL3,COL1A1,DDX5,S100A11,CLU,STARD13,RIPOR2,FHIT,DLG1,TNFRSF12A,PSD3,BCAR3,UPP1,PRICKLE2,STK32A,SLIT2,PREX2,LIMK1,SHISA9,LRP1,CCN1,GRIA1,RARB,DOK5,ARHGAP10,EPHB2,ITGAV,BCL2L14,PMEPA1,CTNND2,CAMK2D,CYBA,ITGB5,PPP3CA,CTSD,PLXND1,MYOF,RBPMS,WLS,FGF1,C1QA,DNM1,OLFM2,LDLRAD4,DTNA,PTPRJ,SEZ6,TYROBP,LTBP1,LAPTM5,ITGB3,PPP1R12A,TLR4,P2RY14,RGS7,AR,CD74,GAR…
GO:BP	tube development	GO:0035295	0.000380067	3.42014	1091	150	25	21031	APOE,ADAM12,STARD13,DLG1,TNFRSF12A,HS3ST3A1,COL8A1,COL27A1,SLIT2,LRP1,CCN1,RARB,PROM1,EPHB2,ITGAV,CTSZ,PLXND1,FGF1,TGFBI,PTPRJ,ITGB3,AR,DDAH1,ELK3,KIF26B
GO:BP	multicellular organism development	GO:0007275	0.000383399	3.41635	4643	150	61	21031	SPP1,APOE,ANK2,NAV2,ADAM12,ADGRL3,COL1A1,CLU,STARD13,TANC2,RIPOR2,DLG1,TMOD1,TNFRSF12A,HS3ST3A1,COL8A1,COL27A1,BCAR3,SLIT2,PREX2,LIMK1,PLEKHA5,LRP1,CCN1,GRIA1,RARB,C1QC,DOK5,A2M,PROM1,EPHB2,ITGAV,CTSZ,CTNND2,ITGB5,PPP3CA,PLXND1,JAM2,LHFPL2,WLS,FGF1,BHLHE41,C1QA,TGFBI,PTPRJ,SEZ6,TYROBP,IGSF10,ITGB3,TLR4,AR,CD74,DDAH1,EFNA5,SEMA3A,PDLIM7,ACSL3,RAPH1,ELK3,TENM4,KIF26B
GO:BP	signaling	GO:0023052	0.00039625	3.40203	6447	150	76	21031	SPP1,APOE,ANK2,ADAM12,S100A4,LMCD1,ABCA1,BICD1,ADGRL3,COL1A1,DDX5,S100A11,CLU,STARD13,RIPOR2,FHIT,DLG1,TNFRSF12A,PSD3,BCAR3,PRICKLE2,STK32A,SLIT2,PREX2,LIMK1,SHISA9,LRP1,CCN1,GRIA1,RARB,DOK5,ARHGAP10,EPHB2,ITGAV,BCL2L14,PMEPA1,CTNND2,CAMK2D,CYBA,ITGB5,PPP3CA,CTSD,PLXND1,MYOF,RBPMS,WLS,FGF1,C1QA,DNM1,OLFM2,LDLRAD4,DTNA,PTPRJ,SEZ6,TYROBP,LTBP1,LAPTM5,ITGB3,PPP1R12A,TLR4,P2RY14,RGS7,AR,CD74,GAREM1,D…
GO:BP	regulation of intracellular signal transduction	GO:1902531	0.000399947	3.398	1766	150	33	21031	APOE,S100A4,LMCD1,ABCA1,DDX5,CLU,STARD13,RIPOR2,DLG1,PSD3,BCAR3,SLIT2,PREX2,LRP1,CCN1,DOK5,ARHGAP10,EPHB2,ITGAV,PMEPA1,PPP3CA,WLS,FGF1,LDLRAD4,PTPRJ,SEZ6,LAPTM5,ITGB3,TLR4,AR,CD74,GAREM1,SEMA3A
GO:BP	intracellular signal transduction	GO:0035556	0.000699004	3.15552	2668	150	42	21031	APOE,ANK2,S100A4,LMCD1,ABCA1,DDX5,CLU,STARD13,RIPOR2,FHIT,DLG1,PSD3,BCAR3,STK32A,SLIT2,PREX2,LIMK1,LRP1,CCN1,DOK5,ARHGAP10,EPHB2,ITGAV,PMEPA1,CAMK2D,PPP3CA,RBPMS,WLS,FGF1,LDLRAD4,PTPRJ,SEZ6,TYROBP,LAPTM5,ITGB3,TLR4,RGS7,AR,CD74,GAREM1,DDAH1,SEMA3A
GO:BP	vesicle-mediated transport	GO:0016192	0.000731643	3.1357	1547	150	30	21031	APOE,ANK2,ABCA1,BICD1,CLU,APOC1,LYST,LIMK1,DENND2A,LRP1B,LRP1,GRIA1,EPHB2,ITGAV,CYBA,PPP3CA,RUBCNL,LDLRAD3,DNM1,PTPRJ,TYROBP,LAPTM5,ITGB3,TLR4,CD63,PDLIM7,ACSL3,FCER1G,PACSIN2,SYNJ2
GO:BP	blood vessel morphogenesis	GO:0048514	0.00091765	3.03732	625	150	18	21031	APOE,ADAM12,STARD13,TNFRSF12A,COL8A1,COL27A1,SLIT2,LRP1,CCN1,EPHB2,ITGAV,PLXND1,FGF1,TGFBI,PTPRJ,ITGB3,DDAH1,ELK3
GO:BP	signal transduction	GO:0007165	0.000989249	3.00469	5959	150	71	21031	SPP1,APOE,ANK2,ADAM12,S100A4,LMCD1,ABCA1,BICD1,ADGRL3,COL1A1,DDX5,S100A11,CLU,STARD13,RIPOR2,FHIT,DLG1,TNFRSF12A,PSD3,BCAR3,PRICKLE2,STK32A,SLIT2,PREX2,LIMK1,LRP1,CCN1,GRIA1,RARB,DOK5,ARHGAP10,EPHB2,ITGAV,BCL2L14,PMEPA1,CTNND2,CAMK2D,CYBA,ITGB5,PPP3CA,CTSD,PLXND1,RBPMS,WLS,FGF1,OLFM2,LDLRAD4,DTNA,PTPRJ,SEZ6,TYROBP,LTBP1,LAPTM5,ITGB3,PPP1R12A,TLR4,P2RY14,RGS7,AR,CD74,GAREM1,DDAH1,EFNA5,CPEB4,SEMA3…
GO:BP	cell adhesion	GO:0007155	0.00148268	2.82895	1512	150	29	21031	SPP1,ADAM12,ADGRL3,COL1A1,S100A11,RIPOR2,DLG1,COL5A3,TNFRSF12A,COL8A1,CCN1,EPHB2,ITGAV,CTNND2,ITGB5,PPP3CA,PLXND1,JAM2,TGFBI,PTPRJ,LAPTM5,ITGB3,PPP1R12A,ADAM19,CD74,EFNA5,CD63,TENM4,KIF26B
GO:BP	blood vessel development	GO:0001568	0.00164985	2.78255	721	150	19	21031	APOE,ADAM12,COL1A1,STARD13,TNFRSF12A,COL8A1,COL27A1,SLIT2,LRP1,CCN1,EPHB2,ITGAV,PLXND1,FGF1,TGFBI,PTPRJ,ITGB3,DDAH1,ELK3
GO:BP	phagocytosis	GO:0006909	0.00169052	2.77198	234	150	11	21031	ABCA1,LYST,LIMK1,LRP1,ITGAV,CYBA,PTPRJ,TYROBP,ITGB3,TLR4,FCER1G
GO:BP	regulation of response to stimulus	GO:0048583	0.0018668	2.7289	3939	150	53	21031	SPP1,APOE,S100A4,LMCD1,ABCA1,BICD1,COL1A1,DDX5,CLU,ALOX5AP,STARD13,RIPOR2,DLG1,TNFRSF12A,PSD3,BCAR3,SLIT2,PREX2,LIMK1,LRP1,CCN1,C1QC,DOK5,ARHGAP10,A2M,EPHB2,ITGAV,BCL2L14,PMEPA1,CTNND2,CAMK2D,CYBA,PPP3CA,CTSD,WLS,FGF1,C1QA,LDLRAD4,PTPRJ,SEZ6,TYROBP,LTBP1,LAPTM5,ITGB3,TLR4,RGS7,AR,CD74,GAREM1,DDAH1,SEMA3A,CD63,FCER1G
GO:BP	positive regulation of endocytosis	GO:0045807	0.00269395	2.56961	153	150	9	21031	APOE,BICD1,CLU,LRP1,CYBA,PPP3CA,PTPRJ,CD63,FCER1G
GO:BP	angiogenesis	GO:0001525	0.00270787	2.56737	538	150	16	21031	ADAM12,STARD13,TNFRSF12A,COL8A1,COL27A1,SLIT2,CCN1,EPHB2,ITGAV,PLXND1,FGF1,TGFBI,PTPRJ,ITGB3,DDAH1,ELK3
GO:BP	vasculature development	GO:0001944	0.0030734	2.51238	752	150	19	21031	APOE,ADAM12,COL1A1,STARD13,TNFRSF12A,COL8A1,COL27A1,SLIT2,LRP1,CCN1,EPHB2,ITGAV,PLXND1,FGF1,TGFBI,PTPRJ,ITGB3,DDAH1,ELK3
GO:BP	locomotion	GO:0040011	0.00363401	2.43961	1234	150	25	21031	APOE,S100A4,COL1A1,S100A11,STARD13,RIPOR2,LYST,SLIT2,LRP1,CCN1,EPHB2,ITGAV,PPP3CA,PLXND1,JAM2,FGF1,LDLRAD4,PTPRJ,IGSF10,ITGB3,TLR4,CD74,EFNA5,SEMA3A,FCER1G
GO:BP	regulation of multicellular organismal process	GO:0051239	0.00409517	2.38773	2955	150	43	21031	SPP1,APOE,ANK2,ADAM12,LMCD1,ABCA1,COL1A1,CST3,CLU,STARD13,RIPOR2,DLG1,APOC1,SLIT2,LIMK1,LRP1,CCN1,RARB,C1QC,PROM1,EPHB2,ITGAV,CAMK2D,CYBA,PPP3CA,PLXND1,JAM2,FGF1,BHLHE41,LDLRAD4,PTPRJ,TYROBP,LTBP1,LAPTM5,ITGB3,TLR4,AR,CD74,DDAH1,EFNA5,SEMA3A,FCER1G,TENM4
GO:BP	regulation of cell migration	GO:0030334	0.00533933	2.27251	934	150	21	21031	APOE,COL1A1,S100A11,STARD13,RIPOR2,SLIT2,LRP1,CCN1,EPHB2,ITGAV,PPP3CA,PLXND1,JAM2,FGF1,LDLRAD4,PTPRJ,IGSF10,ITGB3,TLR4,CD74,SEMA3A
GO:BP	apolipoprotein A-I-mediated signaling pathway	GO:0038027	0.00606776	2.21697	5	150	3	21031	ABCA1,ITGAV,ITGB3
GO:BP	regulation of signal transduction	GO:0009966	0.00665226	2.17703	3010	150	43	21031	APOE,S100A4,LMCD1,ABCA1,BICD1,COL1A1,DDX5,CLU,STARD13,RIPOR2,DLG1,TNFRSF12A,PSD3,BCAR3,SLIT2,PREX2,LRP1,CCN1,DOK5,ARHGAP10,EPHB2,ITGAV,BCL2L14,PMEPA1,CTNND2,CYBA,PPP3CA,CTSD,WLS,FGF1,LDLRAD4,PTPRJ,SEZ6,LTBP1,LAPTM5,ITGB3,TLR4,RGS7,AR,CD74,GAREM1,SEMA3A,CD63
GO:BP	tissue development	GO:0009888	0.00713132	2.14683	2010	150	33	21031	SPP1,S100A4,COL1A1,DDX5,STARD13,RIPOR2,DLG1,TMOD1,HS3ST3A1,COL8A1,COL27A1,SLIT2,CCN1,RARB,PROM1,ITGAV,CTSZ,ITGB5,PPP3CA,PLXND1,WLS,FGF1,LDLRAD4,TGFBI,HIVEP3,EMP1,ITGB3,AR,CSRP2,SEMA3A,FAM172A,TENM4,KIF26B
GO:BP	circulatory system development	GO:0072359	0.00908947	2.04146	1130	150	23	21031	APOE,ANK2,ADAM12,COL1A1,STARD13,TNFRSF12A,COL8A1,COL27A1,SLIT2,LRP1,CCN1,RARB,EPHB2,ITGAV,PLXND1,FGF1,TGFBI,PTPRJ,ITGB3,DDAH1,PDLIM7,ELK3,TENM4
GO:BP	response to endogenous stimulus	GO:0009719	0.0116793	1.93258	1678	150	29	21031	SPP1,APOE,ABCA1,COL1A1,DDX5,BCAR3,SLIT2,LRP1,CCN1,GRIA1,RARB,DOK5,A2M,EPHB2,PMEPA1,ITGB5,PPP3CA,CTSD,FGF1,LDLRAD4,LTBP1,ITGB3,TLR4,AR,GAREM1,EFNA5,CPEB4,CD63,FCER1G
GO:BP	positive regulation of response to stimulus	GO:0048584	0.0142976	1.84474	2274	150	35	21031	APOE,S100A4,LMCD1,COL1A1,DDX5,CLU,ALOX5AP,RIPOR2,TNFRSF12A,BCAR3,SLIT2,LIMK1,CCN1,C1QC,DOK5,A2M,ITGAV,BCL2L14,CYBA,PPP3CA,CTSD,WLS,FGF1,C1QA,PTPRJ,TYROBP,LAPTM5,ITGB3,TLR4,AR,CD74,GAREM1,SEMA3A,CD63,FCER1G
GO:BP	regulation of cell motility	GO:2000145	0.0143576	1.84292	996	150	21	21031	APOE,COL1A1,S100A11,STARD13,RIPOR2,SLIT2,LRP1,CCN1,EPHB2,ITGAV,PPP3CA,PLXND1,JAM2,FGF1,LDLRAD4,PTPRJ,IGSF10,ITGB3,TLR4,CD74,SEMA3A
GO:BP	synapse organization	GO:0050808	0.0176405	1.75349	485	150	14	21031	APOE,ADGRL3,TANC2,DLG1,GRIA1,C1QC,EPHB2,CTNND2,PLXND1,C1QA,SEZ6,ITGB3,EFNA5,C1QB
GO:BP	response to wounding	GO:0009611	0.0191911	1.7169	557	150	15	21031	SPP1,APOE,TNFRSF12A,CCN1,EPHB2,PPP3CA,MYOF,FGF1,TYROBP,ITGB3,JMJD1C,TLR4,NMNAT3,FCER1G,ELK3
GO:BP	regulation of cell adhesion	GO:0030155	0.0196112	1.7075	778	150	18	21031	COL1A1,RIPOR2,DLG1,COL8A1,CCN1,EPHB2,ITGAV,PPP3CA,PLXND1,TGFBI,PTPRJ,LAPTM5,ITGB3,PPP1R12A,ADAM19,CD74,EFNA5,KIF26B
GO:BP	cellular anatomical entity morphogenesis	GO:0032989	0.0221219	1.65518	785	150	18	21031	SPP1,APOE,ANK2,TANC2,TMOD1,SLIT2,PREX2,LIMK1,EPHB2,CTNND2,PPP3CA,PLXND1,CSRP2,EFNA5,SEMA3A,RAPH1,TENM4,PACSIN2
GO:BP	response to stimulus	GO:0050896	0.0236726	1.62575	8976	150	90	21031	SPP1,APOE,ANK2,ADAM12,S100A4,LMCD1,ABCA1,BICD1,KCNMA1,ADGRL3,COL1A1,CST3,DDX5,S100A11,CLU,MSRB3,ALOX5AP,STARD13,RIPOR2,FHIT,DLG1,TNFRSF12A,PSD3,BCAR3,NAALADL2,UPP1,ABCC3,LYST,PRICKLE2,STK32A,SLIT2,PREX2,LIMK1,LRP1,CCN1,GRIA1,NPC2,RARB,C1QC,DOK5,ARHGAP10,A2M,EPHB2,ITGAV,BCL2L14,PMEPA1,CTNND2,CAMK2D,CYBA,CPNE4,ITGB5,PPP3CA,CTSD,PLXND1,MYOF,RBPMS,WLS,FGF1,C1QA,OLFM2,LDLRAD4,DTNA,EYS,TGFBI,PTPRJ,SEZ6…
GO:BP	regulation of locomotion	GO:0040012	0.0267402	1.57284	1038	150	21	21031	APOE,COL1A1,S100A11,STARD13,RIPOR2,SLIT2,LRP1,CCN1,EPHB2,ITGAV,PPP3CA,PLXND1,JAM2,FGF1,LDLRAD4,PTPRJ,IGSF10,ITGB3,TLR4,CD74,SEMA3A
GO:BP	regulation of cell differentiation	GO:0045595	0.030028	1.52247	1576	150	27	21031	SPP1,ABCA1,COL1A1,DDX5,RIPOR2,SLIT2,LIMK1,CCN1,RARB,C1QC,PROM1,EPHB2,ITGAV,PPP3CA,PLXND1,BHLHE41,OLFM2,LDLRAD4,TYROBP,ITGB3,TLR4,AR,CD74,EFNA5,ZHX3,SEMA3A,TENM4
GO:BP	regulation of developmental process	GO:0050793	0.0300289	1.52246	2455	150	36	21031	SPP1,APOE,ADAM12,ABCA1,COL1A1,CST3,DDX5,TANC2,RIPOR2,DLG1,SLIT2,LIMK1,CCN1,RARB,C1QC,PROM1,EPHB2,ITGAV,PPP3CA,PLXND1,JAM2,FGF1,BHLHE41,OLFM2,LDLRAD4,SEZ6,TYROBP,ITGB3,TLR4,AR,CD74,DDAH1,EFNA5,ZHX3,SEMA3A,TENM4
GO:BP	multicellular organismal process	GO:0032501	0.0302114	1.51983	7669	150	80	21031	SPP1,APOE,ANK2,NAV2,ADAM12,LMCD1,ABCA1,KCNMA1,ADGRL3,COL1A1,CST3,DDX5,CLU,ALOX5AP,STARD13,TANC2,RIPOR2,DLG1,APOC1,TMOD1,TNFRSF12A,HS3ST3A1,COL8A1,COL27A1,BCAR3,ABCC3,SLIT2,PREX2,LIMK1,PLEKHA5,LRP1,CCN1,GRIA1,RARB,C1QC,DOK5,A2M,PROM1,EPHB2,ITGAV,CTSZ,CTNND2,CAMK2D,CYBA,ITGB5,PPP3CA,PLXND1,MYOF,JAM2,LHFPL2,WLS,FGF1,BHLHE41,C1QA,LDLRAD4,DTNA,EYS,TGFBI,PTPRJ,SEZ6,TYROBP,IGSF10,LTBP1,LAPTM5,ITGB3,JMJD…
GO:BP	enzyme-linked receptor protein signaling pathway	GO:0007167	0.0317335	1.49848	967	150	20	21031	COL1A1,DDX5,BCAR3,LRP1,CCN1,DOK5,EPHB2,PMEPA1,ITGB5,CTSD,RBPMS,FGF1,LDLRAD4,PTPRJ,LTBP1,ITGB3,AR,GAREM1,EFNA5,CD63
GO:BP	cell migration	GO:0016477	0.0344568	1.46272	1496	150	26	21031	APOE,ADGRL3,COL1A1,S100A11,STARD13,RIPOR2,LYST,SLIT2,LRP1,CCN1,EPHB2,ITGAV,ITGB5,PPP3CA,PLXND1,JAM2,FGF1,LDLRAD4,PTPRJ,IGSF10,ITGB3,TLR4,CD74,SEMA3A,CD63,FCER1G
GO:BP	positive regulation of cell communication	GO:0010647	0.0346212	1.46066	1777	150	29	21031	SPP1,APOE,S100A4,LMCD1,COL1A1,DDX5,TNFRSF12A,BCAR3,CCN1,GRIA1,DOK5,EPHB2,ITGAV,BCL2L14,CYBA,PPP3CA,CTSD,WLS,FGF1,PTPRJ,TYROBP,LAPTM5,ITGB3,TLR4,AR,CD74,GAREM1,SEMA3A,CD63
GO:BP	positive regulation of signaling	GO:0023056	0.034986	1.45611	1778	150	29	21031	SPP1,APOE,S100A4,LMCD1,COL1A1,DDX5,TNFRSF12A,BCAR3,CCN1,GRIA1,DOK5,EPHB2,ITGAV,BCL2L14,CYBA,PPP3CA,CTSD,WLS,FGF1,PTPRJ,TYROBP,LAPTM5,ITGB3,TLR4,AR,CD74,GAREM1,SEMA3A,CD63
GO:BP	negative chemotaxis	GO:0050919	0.0358628	1.44536	47	150	5	21031	SLIT2,ITGAV,ITGB3,EFNA5,SEMA3A
GO:BP	regulation of transport	GO:0051049	0.036727	1.43501	1594	150	27	21031	SPP1,APOE,ANK2,ABCA1,BICD1,CLU,DLG1,APOC1,LRP1,EPHB2,ITGAV,CAMK2D,CYBA,PPP3CA,MYOF,WLS,PTPRJ,ITGB3,PPP1R12A,TLR4,RGS7,CD74,EFNA5,CD63,ACSL3,FCER1G,PACSIN2
GO:BP	regulation of vesicle-mediated transport	GO:0060627	0.03995	1.39848	522	150	14	21031	APOE,BICD1,CLU,APOC1,LRP1,ITGAV,CYBA,PPP3CA,PTPRJ,ITGB3,CD63,ACSL3,FCER1G,PACSIN2
GO:BP	regulation of nervous system development	GO:0051960	0.0493679	1.30656	463	150	13	21031	SPP1,DLG1,SLIT2,LIMK1,RARB,EPHB2,PPP3CA,PLXND1,JAM2,BHLHE41,EFNA5,SEMA3A,TENM4
GO:BP	chemotaxis	GO:0006935	0.0493679	1.30656	463	150	13	21031	S100A4,RIPOR2,LYST,SLIT2,CCN1,ITGAV,FGF1,PTPRJ,ITGB3,CD74,EFNA5,SEMA3A,FCER1G
GO:CC	cell periphery	GO:0071944	6.60511e-11	10.1801	6228	152	86	22097	APOE,ANK2,NAV2,ADAM12,S100A4,ABCA1,KCNMA1,ADGRL3,COL1A1,CST3,CLU,RIPOR2,FHIT,DLG1,COL5A3,TMOD1,TNFRSF12A,PSD3,COL8A1,COL27A1,P3H2,ABCC3,STK32A,PREX2,SLC5A9,SHISA9,LRP1B,LRP1,CCN1,GRIA1,C1QC,ARHGAP10,A2M,PROM1,EPHB2,ITGAV,PMEPA1,CTSZ,CTNND2,CAMK2D,CYBA,CPNE4,ITGB5,PPP3CA,KCNU1,CTSD,RHBDL2,PLXND1,MYOF,JAM2,LHFPL2,LDLRAD3,WLS,PHACTR2,FGF1,C1QA,DNM1,OLFM2,DTNA,EYS,TGFBI,PTPRJ,SEZ6,TYROBP,LTBP1,EMP1,L…
GO:CC	collagen-containing extracellular matrix	GO:0062023	6.01807e-10	9.22054	425	152	21	22097	APOE,NAV2,S100A4,COL1A1,CLU,DLG1,COL5A3,COL8A1,COL27A1,P3H2,CCN1,C1QC,A2M,CTSZ,CTSD,C1QA,EYS,TGFBI,LTBP1,ADAM19,EFNA5
GO:CC	extracellular matrix	GO:0031012	1.2817e-08	7.89221	555	152	22	22097	APOE,NAV2,S100A4,COL1A1,CLU,DLG1,COL5A3,COL8A1,COL27A1,P3H2,CCN1,C1QC,A2M,CTSZ,CTSD,FGF1,C1QA,EYS,TGFBI,LTBP1,ADAM19,EFNA5
GO:CC	external encapsulating structure	GO:0030312	1.32686e-08	7.87717	556	152	22	22097	APOE,NAV2,S100A4,COL1A1,CLU,DLG1,COL5A3,COL8A1,COL27A1,P3H2,CCN1,C1QC,A2M,CTSZ,CTSD,FGF1,C1QA,EYS,TGFBI,LTBP1,ADAM19,EFNA5
GO:CC	cell junction	GO:0030054	3.43503e-06	5.46407	2230	152	40	22097	APOE,ANK2,KCNMA1,ADGRL3,S100A11,CLU,TANC2,DLG1,PSD3,BCAR3,LIMK1,SHISA9,PLEKHA5,LRP1,GRIA1,C1QC,EPHB2,ITGAV,CTNND2,ITGB5,PPP3CA,PLXND1,MYOF,JAM2,C1QA,DNM1,OLFM2,DTNA,PTPRJ,SEZ6,ITGB3,PPP1R12A,CSRP2,EFNA5,CPEB4,C1QB,SEMA3A,PDLIM7,PACSIN2,SYNJ2
GO:CC	plasma membrane	GO:0005886	6.18811e-05	4.20844	5742	152	69	22097	APOE,ANK2,ADAM12,ABCA1,KCNMA1,ADGRL3,CST3,RIPOR2,FHIT,DLG1,TNFRSF12A,PSD3,ABCC3,STK32A,PREX2,SLC5A9,SHISA9,LRP1B,LRP1,GRIA1,ARHGAP10,PROM1,EPHB2,ITGAV,PMEPA1,CTSZ,CTNND2,CAMK2D,CYBA,CPNE4,ITGB5,PPP3CA,KCNU1,RHBDL2,PLXND1,MYOF,JAM2,LHFPL2,LDLRAD3,WLS,PHACTR2,DNM1,OLFM2,DTNA,TGFBI,PTPRJ,SEZ6,TYROBP,EMP1,LAPTM5,ITGB3,PPP1R12A,TLR4,P2RY14,ADAM19,RGS7,AR,CD74,SLC9A7,GAREM1,EFNA5,CD63,ACSL3,RAPH1,FCER1…
GO:CC	synapse	GO:0045202	8.03937e-05	4.09478	1468	152	29	22097	APOE,ANK2,KCNMA1,ADGRL3,CLU,TANC2,DLG1,PSD3,SHISA9,PLEKHA5,GRIA1,C1QC,EPHB2,CTNND2,PPP3CA,PLXND1,MYOF,C1QA,DNM1,OLFM2,DTNA,SEZ6,ITGB3,EFNA5,CPEB4,C1QB,SEMA3A,PACSIN2,SYNJ2
GO:CC	membrane	GO:0016020	9.44363e-05	4.02486	9864	152	99	22097	FTL,APOE,ANK2,ADAM12,ABCA1,HIGD1B,BICD1,KCNMA1,ADGRL3,CST3,DDX5,CLU,ALOX5AP,STARD13,RIPOR2,FHIT,DLG1,TMOD1,TNFRSF12A,PSD3,HS3ST3A1,BCAR3,NAALADL2,ABCC3,LYST,PRICKLE2,STK32A,SLIT2,PREX2,SLC5A9,LIMK1,SHISA9,PLEKHA5,LRP1B,LRP1,GRIA1,ARHGAP10,PITPNM2,PROM1,EPHB2,ITGAV,BCL2L14,PMEPA1,CTSZ,CTNND2,CAMK2D,CYBA,CPNE4,GALNT17,ITGB5,PPP3CA,KCNU1,CTSD,RHBDL2,PLXND1,MYOF,RUBCNL,JAM2,LHFPL2,LDLRAD3,WLS,PHACTR2…
GO:CC	cytoplasmic vesicle	GO:0031410	0.000256262	3.59132	2513	152	39	22097	FTL,APOE,ANK2,ABCA1,BICD1,COL1A1,CST3,S100A11,CLU,LRP1,GRIA1,NPC2,ARHGAP10,A2M,ITGAV,PMEPA1,CTSZ,CAMK2D,CYBA,ITGB5,CTSD,MYOF,RUBCNL,LHFPL2,WLS,PHACTR2,DNM1,LDLRAD4,PTPRJ,TYROBP,LAPTM5,DPP7,ITGB3,TLR4,CD74,SLC9A7,CD63,FCER1G,PACSIN2
GO:CC	intracellular vesicle	GO:0097708	0.000269505	3.56943	2518	152	39	22097	FTL,APOE,ANK2,ABCA1,BICD1,COL1A1,CST3,S100A11,CLU,LRP1,GRIA1,NPC2,ARHGAP10,A2M,ITGAV,PMEPA1,CTSZ,CAMK2D,CYBA,ITGB5,CTSD,MYOF,RUBCNL,LHFPL2,WLS,PHACTR2,DNM1,LDLRAD4,PTPRJ,TYROBP,LAPTM5,DPP7,ITGB3,TLR4,CD74,SLC9A7,CD63,FCER1G,PACSIN2
GO:CC	endomembrane system	GO:0012505	0.000375933	3.42489	4777	152	59	22097	SPP1,FTL,APOE,ANK2,ABCA1,BICD1,COL1A1,CST3,S100A11,CLU,MSRB3,ALOX5AP,DLG1,APOC1,COL5A3,HS3ST3A1,COL8A1,COL27A1,P3H2,PRICKLE2,LRP1,CCN1,GRIA1,NPC2,ARHGAP10,PITPNM2,A2M,PROM1,ITGAV,BCL2L14,PMEPA1,CTSZ,CAMK2D,CYBA,GALNT17,CTSD,MYOF,LHFPL2,WLS,PHACTR2,LDLRAD4,TGFBI,PTPRJ,SEZ6,TYROBP,LTBP1,LAPTM5,DPP7,ITGB3,TLR4,RGS7,CD74,SLC9A7,CPEB4,CD63,FAM172A,ACSL3,FCER1G,PACSIN2
GO:CC	cell leading edge	GO:0031252	0.000560505	3.25142	427	152	14	22097	S100A11,RIPOR2,PSD3,LIMK1,SHISA9,GRIA1,ITGAV,PLXND1,PTPRJ,ITGB3,TLR4,PDLIM7,RAPH1,PACSIN2
GO:CC	endoplasmic reticulum lumen	GO:0005788	0.000650917	3.18647	313	152	12	22097	SPP1,APOE,COL1A1,CST3,CLU,COL5A3,COL8A1,COL27A1,P3H2,CCN1,CTSZ,LTBP1
GO:CC	postsynapse	GO:0098794	0.000912421	3.0398	650	152	17	22097	ANK2,KCNMA1,TANC2,DLG1,PSD3,SHISA9,PLEKHA5,GRIA1,C1QC,EPHB2,CTNND2,PPP3CA,C1QA,SEZ6,ITGB3,CPEB4,C1QB
GO:CC	vesicle	GO:0031982	0.00126086	2.89933	4004	152	51	22097	SPP1,FTL,APOE,ANK2,S100A4,ABCA1,BICD1,COL1A1,CST3,DDX5,S100A11,CLU,DLG1,SLIT2,SLC5A9,LRP1,GRIA1,NPC2,ARHGAP10,A2M,PROM1,ITGAV,PMEPA1,CTSZ,CAMK2D,CYBA,CPNE4,ITGB5,CTSD,MYOF,RUBCNL,LHFPL2,WLS,PHACTR2,DNM1,LDLRAD4,EYS,TGFBI,PTPRJ,TYROBP,LAPTM5,DPP7,ITGB3,TLR4,CD74,SLC9A7,DDAH1,CD63,FCER1G,PACSIN2,SLC3A1
GO:CC	secretory vesicle	GO:0099503	0.00147262	2.83191	1069	152	22	22097	FTL,BICD1,COL1A1,CST3,S100A11,CLU,GRIA1,NPC2,A2M,ITGAV,CTSZ,CYBA,CTSD,MYOF,LHFPL2,PHACTR2,PTPRJ,TYROBP,DPP7,ITGB3,CD63,FCER1G
GO:CC	anchoring junction	GO:0070161	0.00147535	2.83111	905	152	20	22097	ANK2,ADGRL3,S100A11,DLG1,BCAR3,LIMK1,LRP1,GRIA1,ITGAV,CTNND2,ITGB5,PPP3CA,JAM2,PTPRJ,ITGB3,PPP1R12A,CSRP2,EFNA5,PDLIM7,PACSIN2
GO:CC	cell projection	GO:0042995	0.00153383	2.81422	2389	152	36	22097	SPP1,APOE,ANK2,ADGRL3,S100A11,CLU,TANC2,RIPOR2,DLG1,PSD3,LIMK1,SHISA9,GRIA1,PROM1,EPHB2,ITGAV,CTNND2,CAMK2D,PPP3CA,PLXND1,DTNA,EYS,PTPRJ,SEZ6,ITGB3,TLR4,RGS7,NMNAT3,CPEB4,SEMA3A,PDLIM7,RAPH1,TENM4,PACSIN2,SLC3A1,SYNJ2
GO:CC	leading edge membrane	GO:0031256	0.00158297	2.80053	180	152	9	22097	RIPOR2,PSD3,SHISA9,GRIA1,ITGAV,PLXND1,PTPRJ,ITGB3,PACSIN2
GO:CC	cell projection membrane	GO:0031253	0.00243258	2.61393	356	152	12	22097	RIPOR2,DLG1,PSD3,SHISA9,GRIA1,PROM1,ITGAV,PLXND1,PTPRJ,ITGB3,PACSIN2,SLC3A1
GO:CC	glutamatergic synapse	GO:0098978	0.00276934	2.55762	424	152	13	22097	APOE,ADGRL3,DLG1,SHISA9,PLEKHA5,GRIA1,EPHB2,PPP3CA,PLXND1,DNM1,ITGB3,SEMA3A,PACSIN2
GO:CC	plasma membrane bounded cell projection	GO:0120025	0.00370034	2.43176	2277	152	34	22097	APOE,ANK2,ADGRL3,S100A11,CLU,TANC2,RIPOR2,DLG1,PSD3,LIMK1,SHISA9,GRIA1,PROM1,EPHB2,ITGAV,CTNND2,CAMK2D,PPP3CA,PLXND1,DTNA,EYS,PTPRJ,SEZ6,ITGB3,TLR4,RGS7,NMNAT3,CPEB4,SEMA3A,PDLIM7,RAPH1,TENM4,PACSIN2,SLC3A1
GO:CC	cytoplasmic vesicle membrane	GO:0030659	0.00396251	2.40203	1226	152	23	22097	APOE,LRP1,GRIA1,ARHGAP10,ITGAV,PMEPA1,CAMK2D,CYBA,CTSD,MYOF,LHFPL2,WLS,PHACTR2,LDLRAD4,PTPRJ,TYROBP,ITGB3,TLR4,CD74,SLC9A7,CD63,FCER1G,PACSIN2
GO:CC	complex of collagen trimers	GO:0098644	0.00416951	2.37992	21	152	4	22097	COL1A1,COL5A3,COL8A1,COL27A1
GO:CC	secretory granule	GO:0030141	0.00468232	2.32954	896	152	19	22097	FTL,COL1A1,CST3,S100A11,CLU,NPC2,A2M,ITGAV,CTSZ,CYBA,CTSD,LHFPL2,PHACTR2,PTPRJ,TYROBP,DPP7,ITGB3,CD63,FCER1G
GO:CC	vesicle membrane	GO:0012506	0.00475335	2.323	1240	152	23	22097	APOE,LRP1,GRIA1,ARHGAP10,ITGAV,PMEPA1,CAMK2D,CYBA,CTSD,MYOF,LHFPL2,WLS,PHACTR2,LDLRAD4,PTPRJ,TYROBP,ITGB3,TLR4,CD74,SLC9A7,CD63,FCER1G,PACSIN2
GO:CC	neuron projection	GO:0043005	0.00499523	2.30144	1334	152	24	22097	APOE,ANK2,ADGRL3,CLU,TANC2,RIPOR2,DLG1,LIMK1,SHISA9,GRIA1,PROM1,EPHB2,CTNND2,CAMK2D,PPP3CA,PLXND1,DTNA,EYS,SEZ6,RGS7,NMNAT3,CPEB4,SEMA3A,TENM4
GO:CC	extracellular exosome	GO:0070062	0.00520076	2.28393	2109	152	32	22097	SPP1,FTL,APOE,S100A4,CST3,DDX5,S100A11,CLU,DLG1,SLIT2,SLC5A9,NPC2,A2M,PROM1,ITGAV,CTSZ,CPNE4,ITGB5,CTSD,MYOF,WLS,DNM1,EYS,TGFBI,PTPRJ,DPP7,ITGB3,CD74,DDAH1,CD63,PACSIN2,SLC3A1
GO:CC	extracellular vesicle	GO:1903561	0.0065295	2.18512	2133	152	32	22097	SPP1,FTL,APOE,S100A4,CST3,DDX5,S100A11,CLU,DLG1,SLIT2,SLC5A9,NPC2,A2M,PROM1,ITGAV,CTSZ,CPNE4,ITGB5,CTSD,MYOF,WLS,DNM1,EYS,TGFBI,PTPRJ,DPP7,ITGB3,CD74,DDAH1,CD63,PACSIN2,SLC3A1
GO:CC	extracellular organelle	GO:0043230	0.00659109	2.18104	2134	152	32	22097	SPP1,FTL,APOE,S100A4,CST3,DDX5,S100A11,CLU,DLG1,SLIT2,SLC5A9,NPC2,A2M,PROM1,ITGAV,CTSZ,CPNE4,ITGB5,CTSD,MYOF,WLS,DNM1,EYS,TGFBI,PTPRJ,DPP7,ITGB3,CD74,DDAH1,CD63,PACSIN2,SLC3A1
GO:CC	extracellular membrane-bounded organelle	GO:0065010	0.00659109	2.18104	2134	152	32	22097	SPP1,FTL,APOE,S100A4,CST3,DDX5,S100A11,CLU,DLG1,SLIT2,SLC5A9,NPC2,A2M,PROM1,ITGAV,CTSZ,CPNE4,ITGB5,CTSD,MYOF,WLS,DNM1,EYS,TGFBI,PTPRJ,DPP7,ITGB3,CD74,DDAH1,CD63,PACSIN2,SLC3A1
GO:CC	endocytic vesicle	GO:0030139	0.0101893	1.99186	346	152	11	22097	APOE,ABCA1,LRP1,GRIA1,ITGAV,CAMK2D,CYBA,ITGB5,WLS,DNM1,CD74
GO:CC	ruffle	GO:0001726	0.0137586	1.86142	182	152	8	22097	S100A11,PSD3,ITGAV,PTPRJ,ITGB3,TLR4,PDLIM7,PACSIN2
GO:CC	collagen trimer	GO:0005581	0.0140148	1.85341	91	152	6	22097	COL1A1,COL5A3,COL8A1,COL27A1,C1QC,C1QA
GO:CC	cell-cell junction	GO:0005911	0.0227111	1.64376	519	152	13	22097	ANK2,ADGRL3,S100A11,DLG1,GRIA1,CTNND2,PPP3CA,JAM2,PTPRJ,ITGB3,EFNA5,PDLIM7,PACSIN2
GO:CC	banded collagen fibril	GO:0098643	0.0237875	1.62365	12	152	3	22097	COL1A1,COL5A3,COL27A1
GO:CC	fibrillar collagen trimer	GO:0005583	0.0237875	1.62365	12	152	3	22097	COL1A1,COL5A3,COL27A1
GO:CC	extracellular region	GO:0005576	0.0257392	1.58941	4213	152	49	22097	SPP1,FTL,APOE,ADAM12,S100A4,COL1A1,CST3,DDX5,S100A11,CLU,DLG1,APOC1,COL5A3,COL8A1,COL27A1,SLIT2,SLC5A9,CCN1,GRIA1,NPC2,C1QC,A2M,PROM1,EPHB2,ITGAV,CTSZ,CPNE4,ITGB5,CTSD,MYOF,WLS,FGF1,C1QA,DNM1,OLFM2,EYS,TGFBI,PTPRJ,IGSF10,LTBP1,DPP7,ITGB3,CD74,DDAH1,C1QB,SEMA3A,CD63,PACSIN2,SLC3A1
GO:CC	bounding membrane of organelle	GO:0098588	0.0305607	1.51484	2203	152	31	22097	APOE,HS3ST3A1,LRP1,GRIA1,ARHGAP10,PROM1,ITGAV,PMEPA1,CTSZ,CAMK2D,CYBA,GALNT17,CTSD,MYOF,RUBCNL,LHFPL2,WLS,PHACTR2,LDLRAD4,PTPRJ,TYROBP,LAPTM5,ITGB3,TLR4,CD74,SLC9A7,CD63,ACSL3,FCER1G,PACSIN2,SLC3A1
GO:CC	extracellular space	GO:0005615	0.0305942	1.51436	3303	152	41	22097	SPP1,FTL,APOE,S100A4,COL1A1,CST3,DDX5,S100A11,CLU,DLG1,APOC1,COL5A3,COL8A1,COL27A1,SLIT2,SLC5A9,NPC2,C1QC,A2M,PROM1,ITGAV,CTSZ,CPNE4,ITGB5,CTSD,MYOF,WLS,FGF1,DNM1,OLFM2,EYS,TGFBI,PTPRJ,DPP7,ITGB3,CD74,DDAH1,SEMA3A,CD63,PACSIN2,SLC3A1
KEGG	Efferocytosis	KEGG:04148	0.00129106	2.88905	156	80	9	8484	ABCA1,LRP1,C1QC,ITGAV,CAMK2D,ITGB5,C1QA,ITGB3,C1QB
KEGG	Proteoglycans in cancer	KEGG:05205	0.001828	2.73802	205	80	10	8484	ANK2,COL1A1,DDX5,ITGAV,CAMK2D,ITGB5,ITGB3,PPP1R12A,TLR4,CD63
KEGG	Cholesterol metabolism	KEGG:04979	0.00978005	2.00966	51	80	5	8484	APOE,ABCA1,APOC1,LRP1,NPC2
REAC	Extracellular matrix organization	REAC:R-HSA-1474244	3.01546e-05	4.52065	297	99	15	10842	SPP1,ADAM12,COL1A1,COL5A3,COL8A1,COL27A1,P3H2,A2M,ITGAV,ITGB5,CTSD,JAM2,LTBP1,ITGB3,ADAM19
REAC	Integrin cell surface interactions	REAC:R-HSA-216083	0.000385481	3.414	84	99	8	10842	SPP1,COL1A1,COL5A3,COL8A1,ITGAV,ITGB5,JAM2,ITGB3
REAC	Syndecan interactions	REAC:R-HSA-3000170	0.00139641	2.85499	26	99	5	10842	COL1A1,COL5A3,ITGAV,ITGB5,ITGB3
REAC	Plasma lipoprotein assembly	REAC:R-HSA-8963898	0.00782016	2.10678	18	99	4	10842	APOE,ABCA1,APOC1,A2M
REAC	Cross-presentation of particulate exogenous antigens (phagosomes)	REAC:R-HSA-1236973	0.017245	1.76334	8	99	3	10842	ITGAV,CYBA,ITGB5
REAC	TGF-beta receptor signaling activates SMADs	REAC:R-HSA-2173789	0.0202426	1.69373	44	99	5	10842	ITGAV,PMEPA1,ITGB5,LTBP1,ITGB3
WP	Fatty Acids and Lipoproteins Transport in Hepatocytes	WP:WP5323	0.000266596	3.57415	35	90	6	8286	APOE,ABCA1,APOC1,LRP1,NPC2,ACSL3
WP	Microglia pathogen phagocytosis pathway	WP:WP3937	0.000603566	3.21928	40	90	6	8286	C1QC,CYBA,C1QA,TYROBP,C1QB,FCER1G
WP	Statin inhibition of cholesterol production	WP:WP430	0.0498888	1.302	31	90	4	8286	APOE,ABCA1,APOC1,LRP1
WP	Osteopontin signaling	WP:WP1434	0.0499367	1.30158	13	90	3	8286	SPP1,ITGAV,ITGB3
TF	Factor: MAZ; motif: GGGGGAGGGGGNGRGRRRGNRG; match class: 1	TF:M09984_1	0.00954427	2.02026	5755	154	71	20045	APOE,RBMS1,LMCD1,ABCA1,NPAS3,KCNMA1,CST3,S100A11,MSRB3,STARD13,TANC2,DLG1,APOC1,COL5A3,TMOD1,TNFRSF12A,PSD3,COL8A1,COL27A1,BCAR3,P3H2,LYST,STK32A,SLC5A9,LIMK1,DENND2A,SHISA9,PLEKHA5,LRP1,CCN1,GRIA1,DOK5,EPHB2,ITGAV,PMEPA1,CYBA,ZFAND3,PPP3CA,PLXND1,JAM2,RBPMS,OAF,WLS,PHACTR2,FGF1,BHLHE41,OLFM2,DTNA,PTPRJ,SEZ6,TYROBP,TMEM132B,LTBP1,DPP7,ITGB3,PPP1R12A,ADAM19,AR,GAREM1,NMNAT3,LHFPL6,SYT14,ZHX3,PDE1C…
TF	Factor: WT1; motif: SMCNCCNSC	TF:M01118	0.0171699	1.76523	7030	154	81	20045	FTL,APOE,RBMS1,ADAM12,S100A4,LMCD1,HIGD1B,BICD1,KCNMA1,CST3,S100A11,CLU,MSRB3,STARD13,TANC2,RIPOR2,DLG1,COL5A3,TMOD1,TNFRSF12A,COL8A1,UPP1,PRICKLE2,STK32A,LIMK1,DENND2A,SHISA9,PLEKHA5,LRP1,CCN1,RARB,C1QC,EPHB2,ITGAV,CTSZ,CTNND2,AMZ1,CAMK2D,CYBA,CPNE4,ZFAND3,PPP3CA,AGAP1,LDLRAD3,OAF,WLS,PHACTR2,BHLHE41,C1QA,PTCD1,DNM1,OLFM2,LDLRAD4,TGFBI,PTPRJ,SEZ6,TMEM132B,IGSF10,LTBP1,DPP7,ITGB3,PPP1R12A,AR,CD74…
TF	Factor: ZXDL; motif: GSGSCNNGGGMRGCNCCGGGS; match class: 1	TF:M12722_1	0.0280347	1.5523	6868	154	79	20045	RBMS1,ABCA1,NPAS3,BICD1,KCNMA1,COL1A1,CST3,STARD13,TANC2,DLG1,COL5A3,TNFRSF12A,PSD3,HS3ST3A1,COL27A1,P3H2,LYST,PRICKLE2,STK32A,SLIT2,PREX2,LIMK1,DENND2A,SHISA9,PLEKHA5,LRP1B,LRP1,CCN1,DOK5,ARHGAP10,PITPNM2,EPHB2,ITGAV,PMEPA1,CTSZ,CTNND2,CYBA,GALNT17,ZFAND3,PPP3CA,AGAP1,PLXND1,JAM2,LDLRAD3,OAF,BHLHE41,FAM135B,PTCD1,DNM1,OLFM2,LDLRAD4,PTPRJ,SEZ6,HIVEP3,TMEM132B,LTBP1,LAPTM5,DPP7,ITGB3,RGS7,RNF215,S…
TF	Factor: ZNF138; motif: GCAGCRSCNSGSNCMGSGCS	TF:M13144	0.0389631	1.40935	9856	154	102	20045	RBMS1,ITPRID1,ADAM12,ABCA1,NPAS3,BICD1,KCNMA1,COL1A1,CST3,DDX5,S100A11,CLU,MSRB3,FAM184B,TANC2,FHIT,DLG1,COL5A3,TMOD1,TNFRSF12A,PSD3,HS3ST3A1,COL27A1,BCAR3,P3H2,UPP1,ABCC3,LYST,PRICKLE2,STK32A,SLIT2,PREX2,SLC5A9,LIMK1,DENND2A,SHISA9,PLEKHA5,LRP1B,LRP1,NPC2,C1QC,DOK5,PITPNM2,EPHB2,ITGAV,PMEPA1,CTSZ,CTNND2,AMZ1,GALNT17,ITGB5,ZFAND3,PPP3CA,AGAP1,CTSD,PLXND1,JAM2,LDLRAD3,RBPMS,OAF,PCCA,PHACTR2,FAM135…
TF	Factor: WT1; motif: NNGGGNGGGSGN; match class: 1	TF:M07436_1	0.0413303	1.38373	2735	154	41	20045	APOE,ADAM12,LMCD1,KCNMA1,TMOD1,TNFRSF12A,COL8A1,COL27A1,LYST,PRICKLE2,STK32A,SHISA9,LRP1,CCN1,EPHB2,ITGAV,CYBA,ZFAND3,PPP3CA,JAM2,OAF,WLS,BHLHE41,DNM1,OLFM2,DTNA,PTPRJ,SEZ6,TYROBP,IGSF10,DPP7,AR,SLC9A7,NMNAT3,TRMT1,PDLIM7,RAPH1,ELK3,TENM4,PACSIN2,KIF26B
TF	Factor: ZNF219; motif: SNNCAGCACCNNGGNCAGCGSC; match class: 1	TF:M13149_1	0.0416098	1.3808	6813	154	78	20045	RBMS1,ITPRID1,ABCA1,NPAS3,BICD1,KCNMA1,CST3,S100A11,FAM184B,TANC2,DLG1,COL5A3,TMOD1,TNFRSF12A,HS3ST3A1,COL27A1,BCAR3,P3H2,UPP1,PRICKLE2,SLIT2,PREX2,LIMK1,DENND2A,SHISA9,PLEKHA5,NPC2,DOK5,PITPNM2,PROM1,EPHB2,ITGAV,PMEPA1,CTSZ,CTNND2,AMZ1,GALNT17,ITGB5,ZFAND3,PPP3CA,AGAP1,CTSD,PLXND1,JAM2,LDLRAD3,RBPMS,OAF,FAM135B,PTCD1,DNM1,OLFM2,LDLRAD4,TGFBI,PTPRJ,SEZ6,TMEM132B,LTBP1,LAPTM5,DPP7,ITGB3,PPP1R12A,A…
HPA	cerebellum; molecular layer cells - cytoplasm/membrane[High]	HPA:0091003	6.34774e-06	5.19738	181	109	13	11019	FTL,APOE,S100A11,ALOX5AP,FHIT,PSD3,CTSZ,DTNA,SEZ6,TYROBP,DPP7,CD74,FCER1G
HPA	cerebellum; molecular layer cells - cytoplasm/membrane[â‰¥Medium]	HPA:0091002	7.70434e-05	4.11326	305	109	15	11019	FTL,APOE,S100A11,ALOX5AP,FHIT,DLG1,PSD3,CTSZ,DTNA,SEZ6,TYROBP,DPP7,RGS7,CD74,FCER1G
HPA	cerebellum; molecular layer cells - cytoplasm/membrane[â‰¥Low]	HPA:0091001	0.00029525	3.52981	339	109	15	11019	FTL,APOE,S100A11,ALOX5AP,FHIT,DLG1,PSD3,CTSZ,DTNA,SEZ6,TYROBP,DPP7,RGS7,CD74,FCER1G
HPA	skin 1; extracellular matrix[â‰¥Low]	HPA:0461431	0.000498732	3.30213	60	109	7	11019	APOE,S100A4,CST3,APOC1,COL8A1,C1QC,C1QA
HPA	cerebellum; granular cells - cytoplasm/membrane[â‰¥Medium]	HPA:0090972	0.00444981	2.35166	231	109	11	11019	FTL,APOE,ALOX5AP,FHIT,PSD3,CTSZ,PPP3CA,DTNA,TYROBP,CD74,FCER1G
HPA	cerebellum; granular cells - cytoplasm/membrane[â‰¥Low]	HPA:0090971	0.00930501	2.03128	297	109	12	11019	FTL,APOE,ALOX5AP,FHIT,PSD3,CTSZ,PPP3CA,DNM1,DTNA,TYROBP,CD74,FCER1G
HPA	cerebellum; granular cells - cytoplasm/membrane[High]	HPA:0090973	0.0110265	1.95756	130	109	8	11019	FTL,ALOX5AP,FHIT,PSD3,CTSZ,DTNA,CD74,FCER1G
HPA	skin 1; fibrohistiocytic cells[â‰¥Medium]	HPA:0461442	0.0128087	1.8925	699	109	19	11019	FTL,APOE,ANK2,S100A4,CST3,DDX5,COL8A1,LRP1,C1QC,CTSZ,CYBA,CTSD,C1QA,TYROBP,DPP7,CD74,CD63,FCER1G,PACSIN2
HPA	skin 2; fibrohistiocytic cells[High]	HPA:0471443	0.0137923	1.86036	467	109	15	11019	FTL,S100A4,DDX5,APOC1,COL8A1,LRP1,C1QC,CTSZ,CYBA,CTSD,C1QA,DPP7,CD74,CD63,FCER1G
HPA	skin 2; extracellular matrix[â‰¥Low]	HPA:0471431	0.0141354	1.84969	68	109	6	11019	APOE,S100A4,APOC1,COL8A1,C1QC,C1QA
HPA	skin 1; extracellular matrix[â‰¥Medium]	HPA:0461432	0.0274547	1.56138	48	109	5	11019	APOE,S100A4,COL8A1,C1QC,C1QA
HPA	skin 1; extracellular matrix[High]	HPA:0461433	0.0347455	1.4591	27	109	4	11019	APOE,S100A4,COL8A1,C1QC
HPA	skin 1; fibrohistiocytic cells[â‰¥Low]	HPA:0461441	0.034765	1.45886	885	109	21	11019	FTL,APOE,ANK2,S100A4,CST3,DDX5,S100A11,COL8A1,LRP1,NPC2,C1QC,CTSZ,CYBA,CTSD,C1QA,TYROBP,DPP7,CD74,CD63,FCER1G,PACSIN2
HPA	colon; mucosal lymphoid cells[â‰¥Low]	HPA:0131331	0.0362317	1.44091	509	109	15	11019	FTL,ANK2,DDX5,FHIT,APOC1,COL8A1,LRP1,NPC2,CYBA,CTSD,C1QA,TGFBI,SEZ6,TYROBP,CD74
HPA	skin 2; fibrohistiocytic cells[â‰¥Medium]	HPA:0471442	0.0440445	1.35611	833	109	20	11019	FTL,ANK2,S100A4,DDX5,S100A11,APOC1,COL8A1,LRP1,C1QC,ITGAV,CTSZ,CYBA,CTSD,C1QA,TYROBP,DPP7,CD74,CD63,FCER1G,PACSIN2

## Sheet: S9
Supplementary Table 9:
Ctrl hiNS(+) astrocyte GO analysis:
source	term_name	term_id	adjusted_p_value	negative_log10_of_adjusted_p_value	term_size	query_size	intersection_size	effective_domain_size	intersections
GO:MF	structural constituent of cytoskeleton	GO:0005200	1.69307e-10	9.77132	113	129	13	20212	TUBA1A,TUBB3,NEFL,TUBB2A,TUBB2B,INA,DMD,EPB41L3,TUBA1B,ADD2,TUBB,LMNB1,ANK3
GO:MF	signaling receptor binding	GO:0005102	0.000101128	3.99513	1501	129	28	20212	NRG1,TUBB3,NRXN3,SCG2,BEX1,NRXN1,SLIT1,MIF,IL1RAPL1,BEX2,NRG3,BEX5,YWHAH,LY6H,NSG1,VEGFA,DMD,HSP90AA1,NAMPT,UCHL1,BEX3,HMGB1,GNAS,EDIL3,TUBB,CHGB,PARK7,STC1
GO:MF	cell adhesion molecule binding	GO:0050839	0.00144975	2.83871	561	129	15	20212	NRG1,PTPRT,NRXN3,NRXN1,DMD,CDHR3,KIRREL3,IDH1,HMGB1,EDIL3,CDH13,PARK7,CNTN1,HSP90AB1,ANK3
GO:MF	molecular function regulator activity	GO:0098772	0.00212471	2.6727	2063	129	31	20212	NRG1,DPP10,NRXN3,SCG2,BEX1,NRXN1,CALM2,CDKN2D,MIF,BEX2,NRG3,YWHAH,LY6H,VEGFA,HSP90AA1,NAMPT,SCG5,CD24,BEX3,PEBP1,HMGB1,GNAS,PKIA,DPP6,CACNG5,ATP5IF1,CHGB,PARK7,STC1,HSP90AB1,ELMOD1
GO:MF	clathrin light chain binding	GO:0032051	0.00419475	2.37729	7	129	3	20212	CALY,NSG2,NSG1
GO:MF	channel regulator activity	GO:0016247	0.0223267	1.65118	148	129	7	20212	DPP10,NRXN3,NRXN1,CALM2,YWHAH,DPP6,CACNG5
GO:MF	transporter regulator activity	GO:0141108	0.0223267	1.65118	148	129	7	20212	DPP10,NRXN3,NRXN1,CALM2,YWHAH,DPP6,CACNG5
GO:MF	protein tyrosine kinase activator activity	GO:0030296	0.0238361	1.62277	32	129	4	20212	NRG1,NRG3,VEGFA,CD24
GO:MF	identical protein binding	GO:0042802	0.0385134	1.41439	2162	129	29	20212	PTPRT,TUBA1A,HMGCS1,NEFL,GRID2,MIF,YWHAH,VEGFA,ROBO1,HSP90AA1,TXN,NAMPT,MARCKS,TLE1,ADD2,IDH1,BEX3,CDH13,NELL2,RALYL,ROBO2,BNIP3,TPST1,ATP5IF1,SDK1,PARK7,STC1,HSP90AB1,CITED1
GO:BP	nervous system development	GO:0007399	7.48905e-19	18.1256	2531	130	60	21031	STMN2,STMN1,NRG1,TUBA1A,TUBB3,RTN1,NRXN3,BEX1,NRXN1,LRFN5,BASP1,CALM2,SLIT1,NEFL,GRID2,TUBB2A,IL1RAPL1,NNAT,SEZ6L,NRG3,PAX3,YWHAH,LY6H,TUBB2B,GAP43,VEGFA,INA,FABP7,DMD,ROBO1,GRIN2B,HSP90AA1,ASTN1,OPCML,MARCKS,ZIC1,EPB41L3,SOX11,UCHL1,NRN1,KIRREL3,ADD2,NDN,ZNF536,UBB,HMGB1,SEZ6L2,NELL2,MARCKSL1,PROX1,ROBO2,BNIP3,CNTNAP2,NKD1,SDK1,SLC1A3,CNTN1,CITED1,EP300,ANK3
GO:BP	system development	GO:0048731	1.96058e-14	13.7076	3973	130	68	21031	STMN2,STMN1,NRG1,TUBA1A,TUBB3,RTN1,NRXN3,SCG2,BEX1,NRXN1,LRFN5,BASP1,CALM2,SLIT1,NEFL,GRID2,TUBB2A,IL1RAPL1,NNAT,SEZ6L,NRG3,PAX3,YWHAH,LY6H,TUBB2B,GAP43,VEGFA,INA,FABP7,DMD,ROBO1,GRIN2B,HSP90AA1,ASTN1,OPCML,MARCKS,ZIC1,EPB41L3,SOX11,UCHL1,NRN1,CD24,KIRREL3,ADD2,NDN,ZNF536,IDH1,UBB,HMGB1,GNAS,SEZ6L2,CDH13,NELL2,MARCKSL1,PROX1,ROBO2,BNIP3,CNTNAP2,NKD1,ATP5IF1,SDK1,SLC1A3,DHCR24,STC1,CNTN1,CITED1,EP…
GO:BP	generation of neurons	GO:0048699	1.93375e-12	11.7136	1514	130	40	21031	STMN2,STMN1,TUBA1A,TUBB3,RTN1,NRXN3,NRXN1,SLIT1,NEFL,GRID2,IL1RAPL1,NRG3,YWHAH,TUBB2B,GAP43,VEGFA,DMD,ROBO1,HSP90AA1,ASTN1,OPCML,EPB41L3,SOX11,UCHL1,NRN1,KIRREL3,NDN,ZNF536,UBB,HMGB1,NELL2,PROX1,ROBO2,CNTNAP2,NKD1,SDK1,SLC1A3,CNTN1,EP300,ANK3
GO:BP	neurogenesis	GO:0022008	7.29326e-12	11.1371	1742	130	42	21031	STMN2,STMN1,TUBA1A,TUBB3,RTN1,NRXN3,NRXN1,SLIT1,NEFL,GRID2,IL1RAPL1,NRG3,YWHAH,TUBB2B,GAP43,VEGFA,DMD,ROBO1,HSP90AA1,ASTN1,OPCML,MARCKS,EPB41L3,SOX11,UCHL1,NRN1,KIRREL3,NDN,ZNF536,UBB,HMGB1,NELL2,PROX1,ROBO2,BNIP3,CNTNAP2,NKD1,SDK1,SLC1A3,CNTN1,EP300,ANK3
GO:BP	multicellular organism development	GO:0007275	1.86953e-11	10.7283	4643	130	69	21031	STMN2,STMN1,NRG1,TUBA1A,TUBB3,RTN1,NRXN3,SCG2,BEX1,NRXN1,LRFN5,BASP1,CALM2,SLIT1,NEFL,GRID2,TUBB2A,IL1RAPL1,NNAT,SEZ6L,NRG3,PAX3,YWHAH,LY6H,TUBB2B,GAP43,VEGFA,INA,FABP7,DMD,ROBO1,GRIN2B,HSP90AA1,ASTN1,OPCML,MARCKS,ZIC1,EPB41L3,SOX11,UCHL1,NRN1,CD24,KIRREL3,ADD2,NDN,ZNF536,IDH1,UBB,HMGB1,GNAS,PRXL2A,SEZ6L2,CDH13,NELL2,MARCKSL1,PROX1,ROBO2,BNIP3,CNTNAP2,NKD1,ATP5IF1,SDK1,SLC1A3,DHCR24,STC1,CNTN1,CI…
GO:BP	central nervous system development	GO:0007417	3.94843e-11	10.4036	1035	130	32	21031	TUBA1A,RTN1,NRXN1,BASP1,CALM2,SLIT1,NEFL,GRID2,TUBB2A,NNAT,NRG3,YWHAH,TUBB2B,GAP43,INA,DMD,ROBO1,GRIN2B,MARCKS,ZIC1,SOX11,KIRREL3,NDN,UBB,SEZ6L2,MARCKSL1,PROX1,ROBO2,BNIP3,CNTNAP2,CNTN1,CITED1
GO:BP	neuron differentiation	GO:0030182	6.09116e-11	10.2153	1431	130	37	21031	STMN2,STMN1,TUBA1A,TUBB3,RTN1,NRXN3,NRXN1,SLIT1,NEFL,GRID2,IL1RAPL1,YWHAH,TUBB2B,GAP43,VEGFA,DMD,ROBO1,OPCML,EPB41L3,SOX11,UCHL1,NRN1,KIRREL3,NDN,ZNF536,UBB,HMGB1,NELL2,PROX1,ROBO2,CNTNAP2,NKD1,SDK1,SLC1A3,CNTN1,EP300,ANK3
GO:BP	cell morphogenesis	GO:0000902	6.9959e-11	10.1552	986	130	31	21031	STMN1,TUBA1A,TUBB3,NRXN3,NRXN1,SLIT1,NEFL,IL1RAPL1,YWHAH,TUBB2B,GAP43,VEGFA,DMD,ROBO1,CDHR3,EPB41L3,UCHL1,NRN1,KIRREL3,NDN,UBB,CDH13,NELL2,PROX1,ROBO2,CNTNAP2,SLC1A3,STC1,CNTN1,EP300,ANK3
GO:BP	head development	GO:0060322	7.34902e-11	10.1338	787	130	28	21031	TUBA1A,RTN1,NRXN1,BASP1,CALM2,SLIT1,NEFL,GRID2,TUBB2A,NNAT,NRG3,YWHAH,TUBB2B,INA,DMD,ROBO1,GRIN2B,ZIC1,KIRREL3,UBB,SEZ6L2,PROX1,ROBO2,BNIP3,CNTNAP2,CNTN1,CITED1,EP300
GO:BP	brain development	GO:0007420	1.08554e-10	9.96436	736	130	27	21031	TUBA1A,RTN1,NRXN1,BASP1,CALM2,SLIT1,NEFL,GRID2,TUBB2A,NNAT,NRG3,YWHAH,TUBB2B,INA,DMD,ROBO1,GRIN2B,ZIC1,KIRREL3,UBB,SEZ6L2,PROX1,ROBO2,BNIP3,CNTNAP2,CNTN1,CITED1
GO:BP	cell junction organization	GO:0034330	2.26041e-10	9.64581	759	130	27	21031	PTPRT,TUBA1A,NRXN3,NRXN1,LRFN5,SLIT1,NEFL,GRID2,IL1RAPL1,SEZ6L,NRG3,GAP43,VEGFA,INA,GRIN2B,CDHR3,EPB41L3,KIRREL3,ADD2,SEZ6L2,CDH13,TUBB,ROBO2,CNTNAP2,SDK1,DGKB,ANK3
GO:BP	neuron projection morphogenesis	GO:0048812	4.39465e-10	9.35708	655	130	25	21031	STMN1,TUBA1A,TUBB3,NRXN3,NRXN1,SLIT1,NEFL,IL1RAPL1,YWHAH,TUBB2B,GAP43,VEGFA,DMD,ROBO1,EPB41L3,UCHL1,NRN1,KIRREL3,NDN,UBB,NELL2,ROBO2,CNTNAP2,CNTN1,ANK3
GO:BP	synapse organization	GO:0050808	4.66043e-10	9.33157	485	130	22	21031	PTPRT,TUBA1A,NRXN3,NRXN1,LRFN5,SLIT1,NEFL,GRID2,IL1RAPL1,SEZ6L,NRG3,GAP43,INA,GRIN2B,KIRREL3,ADD2,SEZ6L2,TUBB,ROBO2,SDK1,DGKB,ANK3
GO:BP	plasma membrane bounded cell projection morphogenesis	GO:0120039	7.50786e-10	9.12448	671	130	25	21031	STMN1,TUBA1A,TUBB3,NRXN3,NRXN1,SLIT1,NEFL,IL1RAPL1,YWHAH,TUBB2B,GAP43,VEGFA,DMD,ROBO1,EPB41L3,UCHL1,NRN1,KIRREL3,NDN,UBB,NELL2,ROBO2,CNTNAP2,CNTN1,ANK3
GO:BP	cell projection morphogenesis	GO:0048858	8.84849e-10	9.05313	676	130	25	21031	STMN1,TUBA1A,TUBB3,NRXN3,NRXN1,SLIT1,NEFL,IL1RAPL1,YWHAH,TUBB2B,GAP43,VEGFA,DMD,ROBO1,EPB41L3,UCHL1,NRN1,KIRREL3,NDN,UBB,NELL2,ROBO2,CNTNAP2,CNTN1,ANK3
GO:BP	neuron projection development	GO:0031175	9.3462e-10	9.02937	1014	130	30	21031	STMN2,STMN1,TUBA1A,TUBB3,NRXN3,NRXN1,SLIT1,NEFL,GRID2,IL1RAPL1,YWHAH,TUBB2B,GAP43,VEGFA,DMD,ROBO1,EPB41L3,UCHL1,NRN1,KIRREL3,NDN,UBB,HMGB1,NELL2,ROBO2,CNTNAP2,SDK1,CNTN1,EP300,ANK3
GO:BP	neuron development	GO:0048666	1.03899e-09	8.98339	1167	130	32	21031	STMN2,STMN1,TUBA1A,TUBB3,NRXN3,NRXN1,SLIT1,NEFL,GRID2,IL1RAPL1,YWHAH,TUBB2B,GAP43,VEGFA,DMD,ROBO1,OPCML,EPB41L3,UCHL1,NRN1,KIRREL3,NDN,UBB,HMGB1,NELL2,ROBO2,CNTNAP2,SDK1,SLC1A3,CNTN1,EP300,ANK3
GO:BP	cellular anatomical entity morphogenesis	GO:0032989	3.48636e-09	8.45763	785	130	26	21031	STMN1,TUBA1A,TUBB3,NRXN3,NRXN1,SLIT1,NEFL,IL1RAPL1,YWHAH,TUBB2B,GAP43,VEGFA,DMD,ROBO1,EPB41L3,UCHL1,NRN1,KIRREL3,NDN,UBB,NELL2,PROX1,ROBO2,CNTNAP2,CNTN1,ANK3
GO:BP	anatomical structure morphogenesis	GO:0009653	1.41498e-08	7.84925	2684	130	47	21031	STMN1,NRG1,TUBA1A,TUBB3,NRXN3,SCG2,NRXN1,BASP1,SLIT1,NEFL,GRID2,IL1RAPL1,NRG3,PAX3,YWHAH,LY6H,TUBB2B,GAP43,VEGFA,DMD,ROBO1,CDHR3,ZIC1,EPB41L3,SOX11,UCHL1,TLE1,NRN1,KIRREL3,NDN,UBB,GNAS,CDH13,NELL2,PROX1,ROBO2,BNIP3,CNTNAP2,NKD1,ATP5IF1,SDK1,SLC1A3,STC1,CNTN1,CITED1,EP300,ANK3
GO:BP	anatomical structure development	GO:0048856	2.74218e-08	7.5619	5899	130	73	21031	STMN2,STMN1,NRG1,TUBA1A,TUBB3,RTN1,NRXN3,SCG2,BEX1,NRXN1,LRFN5,BASP1,CALM2,SLIT1,NEFL,GRID2,TUBB2A,IL1RAPL1,NNAT,SEZ6L,NRG3,PAX3,YWHAH,LY6H,TUBB2B,GAP43,VEGFA,INA,FABP7,DMD,ROBO1,GRIN2B,HSP90AA1,ASTN1,CDHR3,OPCML,MARCKS,ZIC1,EPB41L3,SOX11,UCHL1,TLE1,NRN1,CD24,KIRREL3,ADD2,NDN,ZNF536,IDH1,UBB,HMGB1,GNAS,PRXL2A,SEZ6L2,CDH13,NELL2,MARCKSL1,TUBB,PROX1,ROBO2,BNIP3,CNTNAP2,NKD1,ATP5IF1,SDK1,SLC1A3,DHCR…
GO:BP	plasma membrane bounded cell projection organization	GO:0120036	1.16199e-07	6.9348	1570	130	34	21031	STMN2,STMN1,TUBA1A,TUBB3,NRXN3,NRXN1,SLIT1,NEFL,GRID2,IL1RAPL1,YWHAH,TUBB2B,GAP43,VEGFA,DMD,ROBO1,GRIN2B,HSP90AA1,EPB41L3,UCHL1,NRN1,ATP1A3,KIRREL3,NDN,UBB,HMGB1,CDH13,NELL2,ROBO2,CNTNAP2,SDK1,CNTN1,EP300,ANK3
GO:BP	cell communication	GO:0007154	1.68358e-07	6.77377	6537	130	76	21031	PEG10,STMN1,NRG1,PTPRT,CALY,TUBA1A,TUBB3,NRXN3,SCG2,BEX1,NRXN1,CALM2,CDKN2D,NEFL,GRID2,MIF,IL1RAPL1,NNAT,SEZ6L,BEX2,NRG3,BEX5,NSG2,YWHAH,LY6H,TUBB2B,NSG1,GAP43,NCALD,VEGFA,INA,DMD,ROBO1,GRIN2B,MLLT11,CDHR3,TXN,NAMPT,ZIC1,SLC30A10,SOX11,SCG5,UCHL1,TLE1,ATP1A3,GRIA4,CD24,NDN,ZNF536,UBB,BEX3,PEBP1,HMGB1,GNAS,SEZ6L2,CDH13,PROX1,GNG3,CACNG5,ROBO2,BNIP3,CNTNAP2,NKD1,ATP5IF1,SREBF2,CHGB,PARK7,SLC1A3,DHC…
GO:BP	cell projection organization	GO:0030030	2.3961e-07	6.62049	1613	130	34	21031	STMN2,STMN1,TUBA1A,TUBB3,NRXN3,NRXN1,SLIT1,NEFL,GRID2,IL1RAPL1,YWHAH,TUBB2B,GAP43,VEGFA,DMD,ROBO1,GRIN2B,HSP90AA1,EPB41L3,UCHL1,NRN1,ATP1A3,KIRREL3,NDN,UBB,HMGB1,CDH13,NELL2,ROBO2,CNTNAP2,SDK1,CNTN1,EP300,ANK3
GO:BP	developmental process	GO:0032502	2.70999e-07	6.56703	6453	130	75	21031	STMN2,PEG10,STMN1,NRG1,TUBA1A,TUBB3,RTN1,NRXN3,SCG2,BEX1,NRXN1,LRFN5,BASP1,CALM2,SLIT1,NEFL,GRID2,TUBB2A,IL1RAPL1,NNAT,SEZ6L,NRG3,PAX3,YWHAH,LY6H,TUBB2B,GAP43,VEGFA,INA,FABP7,DMD,ROBO1,GRIN2B,HSP90AA1,ASTN1,CDHR3,OPCML,MARCKS,ZIC1,EPB41L3,SOX11,UCHL1,TLE1,NRN1,CD24,KIRREL3,ADD2,NDN,ZNF536,IDH1,UBB,HMGB1,GNAS,PRXL2A,SEZ6L2,CDH13,NELL2,MARCKSL1,TUBB,PROX1,ROBO2,BNIP3,CNTNAP2,NKD1,ATP5IF1,SDK1,C4ORF…
GO:BP	regulation of cell communication	GO:0010646	6.15363e-07	6.21087	3443	130	51	21031	PEG10,STMN1,NRG1,PTPRT,NRXN3,SCG2,NRXN1,CALM2,CDKN2D,NEFL,GRID2,MIF,NNAT,SEZ6L,NRG3,YWHAH,TUBB2B,NSG1,VEGFA,INA,DMD,ROBO1,GRIN2B,TXN,ZIC1,SLC30A10,SOX11,SCG5,UCHL1,TLE1,GRIA4,CD24,ZNF536,UBB,PEBP1,HMGB1,GNAS,SEZ6L2,CDH13,PROX1,CACNG5,ROBO2,NKD1,SREBF2,PARK7,SLC1A3,HSP90AB1,DGKB,CITED1,EP300,ANK3
GO:BP	signaling	GO:0023052	8.00026e-07	6.0969	6447	130	74	21031	PEG10,STMN1,NRG1,PTPRT,CALY,TUBA1A,TUBB3,NRXN3,SCG2,BEX1,NRXN1,CALM2,CDKN2D,NEFL,GRID2,MIF,IL1RAPL1,NNAT,SEZ6L,BEX2,NRG3,BEX5,NSG2,YWHAH,LY6H,TUBB2B,NSG1,GAP43,NCALD,VEGFA,INA,DMD,ROBO1,GRIN2B,MLLT11,CDHR3,TXN,NAMPT,ZIC1,SLC30A10,SOX11,SCG5,UCHL1,TLE1,GRIA4,CD24,NDN,ZNF536,UBB,BEX3,PEBP1,HMGB1,GNAS,SEZ6L2,CDH13,PROX1,GNG3,CACNG5,ROBO2,BNIP3,NKD1,ATP5IF1,SREBF2,CHGB,PARK7,SLC1A3,DHCR24,STC1,CNTN1,…
GO:BP	multicellular organismal process	GO:0032501	1.06816e-06	5.97136	7669	130	82	21031	STMN2,STMN1,NRG1,TUBA1A,TUBB3,RTN1,NRXN3,SCG2,BEX1,NRXN1,LRFN5,BASP1,CALM2,CDKN2D,SLIT1,NEFL,GRID2,MIF,TUBB2A,IL1RAPL1,NNAT,SEZ6L,NRG3,PAX3,YWHAH,LY6H,TUBB2B,GAP43,NCALD,VEGFA,INA,FABP7,DMD,ROBO1,GRIN2B,HSP90AA1,ASTN1,OPCML,MARCKS,ZIC1,EPB41L3,SOX11,UCHL1,NRN1,ATP1A3,CD24,KIRREL3,ADD2,NDN,ZNF536,IDH1,UBB,HMGB1,CYP51A1,GNAS,PRXL2A,SEZ6L2,CDH13,NELL2,MARCKSL1,PROX1,CACNG5,ROBO2,BNIP3,CNTNAP2,NKD1,O…
GO:BP	regulation of biological quality	GO:0065008	1.44419e-06	5.84038	2846	130	45	21031	NRG1,PTPRT,CALY,TUBA1A,TMSB10,NRXN3,NRXN1,LRFN5,ATP10B,CALM2,SLIT1,NEFL,GRID2,IL1RAPL1,NNAT,YWHAH,NSG1,NCALD,VEGFA,DMD,GRIN2B,HSP90AA1,MLLT11,EPB41L3,SOX11,SCG5,ATP1A3,GRIA4,CD24,ADD2,UBB,HMGB1,SCOC,GNAS,TUBB,GNG3,CACNG5,ROBO2,BNIP3,ATP5IF1,PARK7,HSP90AB1,DGKB,EP300,ANK3
GO:BP	regulation of signaling	GO:0023051	1.92931e-06	5.7146	3437	130	50	21031	PEG10,STMN1,NRG1,PTPRT,NRXN3,SCG2,NRXN1,CALM2,CDKN2D,NEFL,GRID2,MIF,NNAT,SEZ6L,NRG3,YWHAH,TUBB2B,NSG1,VEGFA,INA,DMD,ROBO1,GRIN2B,TXN,ZIC1,SLC30A10,SOX11,SCG5,UCHL1,TLE1,GRIA4,CD24,ZNF536,UBB,PEBP1,HMGB1,GNAS,SEZ6L2,CDH13,PROX1,CACNG5,ROBO2,NKD1,SREBF2,PARK7,SLC1A3,HSP90AB1,DGKB,CITED1,EP300
GO:BP	telencephalon development	GO:0021537	3.73106e-06	5.42817	279	130	14	21031	TUBA1A,SLIT1,NEFL,TUBB2A,NRG3,TUBB2B,DMD,ROBO1,ZIC1,KIRREL3,PROX1,ROBO2,BNIP3,CNTNAP2
GO:BP	response to stimulus	GO:0050896	4.25993e-06	5.3706	8976	130	89	21031	STMN2,PEG10,STMN1,NRG1,PTPRT,CALY,TUBA1A,TUBB3,NRXN3,SCG2,BEX1,NRXN1,LRFN5,CALM2,CDKN2D,SLIT1,NEFL,GRID2,MIF,IL1RAPL1,SEZ6L,BEX2,NRG3,BEX5,NSG2,YWHAH,LY6H,TUBB2B,NSG1,SQLE,GAP43,NCALD,VEGFA,INA,DMD,ROBO1,GRIN2B,HSP90AA1,MLLT11,TXN,NAMPT,MARCKS,ZIC1,SLC30A10,TUBA1B,SOX11,SCG5,UCHL1,TLE1,ATP1A3,GRIA4,CD24,NDN,ZNF536,IDH1,UBB,BEX3,PEBP1,HMGB1,GNAS,PRXL2A,SEZ6L2,CDH13,TUBB,PROX1,GNG3,CACNG5,ROBO2,BNI…
GO:BP	cell junction assembly	GO:0034329	4.68868e-06	5.32895	449	130	17	21031	NRXN3,NRXN1,LRFN5,SLIT1,GRID2,IL1RAPL1,NRG3,GAP43,VEGFA,CDHR3,EPB41L3,KIRREL3,ADD2,CDH13,ROBO2,CNTNAP2,SDK1
GO:BP	synapse assembly	GO:0007416	8.02722e-06	5.09543	201	130	12	21031	NRXN3,NRXN1,LRFN5,SLIT1,GRID2,IL1RAPL1,NRG3,GAP43,KIRREL3,ADD2,ROBO2,SDK1
GO:BP	cell morphogenesis involved in neuron differentiation	GO:0048667	8.78406e-06	5.0563	597	130	19	21031	STMN1,TUBB3,NRXN3,NRXN1,SLIT1,NEFL,IL1RAPL1,YWHAH,TUBB2B,GAP43,VEGFA,ROBO1,UCHL1,NDN,NELL2,ROBO2,SLC1A3,CNTN1,ANK3
GO:BP	signal transduction	GO:0007165	1.24227e-05	4.90578	5959	130	68	21031	PEG10,STMN1,NRG1,PTPRT,CALY,TUBA1A,TUBB3,NRXN3,SCG2,BEX1,NRXN1,CALM2,CDKN2D,GRID2,MIF,IL1RAPL1,SEZ6L,BEX2,NRG3,BEX5,NSG2,YWHAH,LY6H,NSG1,GAP43,NCALD,VEGFA,DMD,ROBO1,GRIN2B,MLLT11,TXN,NAMPT,ZIC1,SLC30A10,SOX11,SCG5,UCHL1,TLE1,GRIA4,CD24,NDN,ZNF536,UBB,BEX3,PEBP1,HMGB1,GNAS,SEZ6L2,CDH13,PROX1,GNG3,CACNG5,ROBO2,BNIP3,NKD1,ATP5IF1,SREBF2,CHGB,PARK7,DHCR24,STC1,CNTN1,HSP90AB1,DGKB,CITED1,EP300,ANK3
GO:BP	cell differentiation	GO:0030154	1.26515e-05	4.89786	4366	130	56	21031	STMN2,PEG10,STMN1,NRG1,TUBA1A,TUBB3,RTN1,NRXN3,BEX1,NRXN1,BASP1,SLIT1,NEFL,GRID2,IL1RAPL1,NRG3,YWHAH,TUBB2B,GAP43,VEGFA,INA,DMD,ROBO1,HSP90AA1,ASTN1,OPCML,MARCKS,ZIC1,EPB41L3,SOX11,UCHL1,NRN1,CD24,KIRREL3,ADD2,NDN,ZNF536,UBB,HMGB1,PRXL2A,NELL2,TUBB,PROX1,ROBO2,BNIP3,CNTNAP2,NKD1,ATP5IF1,SDK1,SLC1A3,STC1,CNTN1,HSP90AB1,CITED1,EP300,ANK3
GO:BP	cellular developmental process	GO:0048869	1.27608e-05	4.89412	4367	130	56	21031	STMN2,PEG10,STMN1,NRG1,TUBA1A,TUBB3,RTN1,NRXN3,BEX1,NRXN1,BASP1,SLIT1,NEFL,GRID2,IL1RAPL1,NRG3,YWHAH,TUBB2B,GAP43,VEGFA,INA,DMD,ROBO1,HSP90AA1,ASTN1,OPCML,MARCKS,ZIC1,EPB41L3,SOX11,UCHL1,NRN1,CD24,KIRREL3,ADD2,NDN,ZNF536,UBB,HMGB1,PRXL2A,NELL2,TUBB,PROX1,ROBO2,BNIP3,CNTNAP2,NKD1,ATP5IF1,SDK1,SLC1A3,STC1,CNTN1,HSP90AB1,CITED1,EP300,ANK3
GO:BP	apoptotic process	GO:0006915	1.98451e-05	4.70235	1913	130	34	21031	PEG10,NRG1,TUBA1A,SCG2,CDKN2D,NEFL,GRID2,MIF,BEX2,PAX3,NSG1,VEGFA,HSP90AA1,MLLT11,MARCKS,EPB41L3,PTMA,TLE1,GRIA4,CD24,UBB,BEX3,HMGB1,PTMS,ROBO2,BNIP3,OXR1,ATP5IF1,VSTM2L,PARK7,NDUFAF4,HSP90AB1,CITED1,EP300
GO:BP	cellular response to stimulus	GO:0051716	3.10776e-05	4.50755	7394	130	77	21031	PEG10,STMN1,NRG1,PTPRT,CALY,TUBA1A,TUBB3,NRXN3,SCG2,BEX1,NRXN1,CALM2,CDKN2D,NEFL,GRID2,MIF,IL1RAPL1,SEZ6L,BEX2,NRG3,BEX5,NSG2,YWHAH,LY6H,NSG1,GAP43,NCALD,VEGFA,INA,DMD,ROBO1,GRIN2B,HSP90AA1,MLLT11,TXN,NAMPT,MARCKS,ZIC1,SLC30A10,TUBA1B,SOX11,SCG5,UCHL1,TLE1,ATP1A3,GRIA4,CD24,NDN,ZNF536,UBB,BEX3,PEBP1,HMGB1,GNAS,PRXL2A,SEZ6L2,CDH13,PROX1,GNG3,CACNG5,ROBO2,BNIP3,NKD1,OXR1,ATP5IF1,SREBF2,CHGB,PARK7,S…
GO:BP	transport	GO:0006810	3.23147e-05	4.4906	4350	130	55	21031	PEG10,NRG1,CALY,TUBA1A,DPP10,NRXN3,SCG2,NRXN1,ATP10B,CALM2,SLIT1,NEFL,GRID2,MIF,IL1RAPL1,NNAT,NSG2,YWHAH,NSG1,NCALD,VEGFA,FABP7,DMD,GRIN2B,HSP90AA1,TXN,ZIC1,SLC30A10,TUBA1B,SOX11,SCG5,UCHL1,ATP1A3,GRIA4,CD24,UBB,HMGB1,CYP51A1,GNAS,PKIA,CDH13,DPP6,TUBB,CACNG5,BNIP3,ATP5IF1,SREBF2,PARK7,SLC1A3,STC1,CNTN1,LMNB1,CITED1,EP300,ANK3
GO:BP	programmed cell death	GO:0012501	4.91346e-05	4.30861	1984	130	34	21031	PEG10,NRG1,TUBA1A,SCG2,CDKN2D,NEFL,GRID2,MIF,BEX2,PAX3,NSG1,VEGFA,HSP90AA1,MLLT11,MARCKS,EPB41L3,PTMA,TLE1,GRIA4,CD24,UBB,BEX3,HMGB1,PTMS,ROBO2,BNIP3,OXR1,ATP5IF1,VSTM2L,PARK7,NDUFAF4,HSP90AB1,CITED1,EP300
GO:BP	regulation of transport	GO:0051049	5.09631e-05	4.29274	1594	130	30	21031	NRG1,CALY,DPP10,NRXN1,CALM2,MIF,IL1RAPL1,NNAT,YWHAH,VEGFA,DMD,GRIN2B,HSP90AA1,TXN,ZIC1,SOX11,SCG5,HMGB1,CYP51A1,PKIA,CDH13,DPP6,CACNG5,ATP5IF1,SREBF2,PARK7,STC1,CNTN1,EP300,ANK3
GO:BP	cell death	GO:0008219	5.16382e-05	4.28703	1988	130	34	21031	PEG10,NRG1,TUBA1A,SCG2,CDKN2D,NEFL,GRID2,MIF,BEX2,PAX3,NSG1,VEGFA,HSP90AA1,MLLT11,MARCKS,EPB41L3,PTMA,TLE1,GRIA4,CD24,UBB,BEX3,HMGB1,PTMS,ROBO2,BNIP3,OXR1,ATP5IF1,VSTM2L,PARK7,NDUFAF4,HSP90AB1,CITED1,EP300
GO:BP	adult behavior	GO:0030534	5.41301e-05	4.26656	149	130	10	21031	TUBA1A,NRXN3,NRXN1,ZIC1,UCHL1,SEZ6L2,CNTNAP2,OXR1,SDK1,PARK7
GO:BP	axonogenesis	GO:0007409	5.59949e-05	4.25185	466	130	16	21031	STMN1,TUBB3,NRXN3,NRXN1,SLIT1,NEFL,TUBB2B,GAP43,VEGFA,ROBO1,UCHL1,NDN,NELL2,ROBO2,CNTN1,ANK3
GO:BP	pallium development	GO:0021543	6.18731e-05	4.2085	194	130	11	21031	TUBA1A,NEFL,TUBB2A,TUBB2B,DMD,ROBO1,ZIC1,KIRREL3,PROX1,BNIP3,CNTNAP2
GO:BP	regulation of synapse organization	GO:0050807	6.37263e-05	4.19568	242	130	12	21031	PTPRT,TUBA1A,NRXN1,LRFN5,SLIT1,NEFL,GRID2,IL1RAPL1,GRIN2B,TUBB,ROBO2,DGKB
GO:BP	regulation of cellular component organization	GO:0051128	6.43134e-05	4.1917	2425	130	38	21031	STMN2,STMN1,NRG1,PTPRT,CALY,TUBA1A,TMSB10,NRXN1,LRFN5,CDKN2D,SLIT1,NEFL,GRID2,IL1RAPL1,NRG3,YWHAH,TUBB2B,GAP43,VEGFA,DMD,ROBO1,GRIN2B,HSP90AA1,MLLT11,ADD2,HMGB1,CDH13,TUBB,PROX1,ROBO2,BNIP3,CNTNAP2,ATP5IF1,SREBF2,PARK7,CNTN1,DGKB,EP300
GO:BP	localization	GO:0051179	7.94672e-05	4.09981	5520	130	63	21031	PEG10,NRG1,CALY,TUBA1A,DPP10,TMSB10,NRXN3,SCG2,NRXN1,ATP10B,CALM2,SLIT1,NEFL,GRID2,MIF,IL1RAPL1,NNAT,NSG2,YWHAH,NSG1,SQLE,NCALD,VEGFA,FABP7,DMD,GRIN2B,HSP90AA1,TXN,ZIC1,SLC30A10,EPB41L3,TUBA1B,SOX11,SCG5,UCHL1,ATP1A3,GRIA4,CD24,UBB,SCG3,HMGB1,CYP51A1,GNAS,PKIA,CDH13,DPP6,TUBB,SRP14,CACNG5,BNIP3,CNTNAP2,ATP5IF1,SREBF2,PARK7,SLC1A3,DHCR24,STC1,CNTN1,HSP90AB1,LMNB1,CITED1,EP300,ANK3
GO:BP	forebrain development	GO:0030900	8.48177e-05	4.07151	417	130	15	21031	TUBA1A,SLIT1,NEFL,TUBB2A,NRG3,TUBB2B,DMD,ROBO1,ZIC1,KIRREL3,UBB,PROX1,ROBO2,BNIP3,CNTNAP2
GO:BP	regulation of synapse structure or activity	GO:0050803	8.7203e-05	4.05947	249	130	12	21031	PTPRT,TUBA1A,NRXN1,LRFN5,SLIT1,NEFL,GRID2,IL1RAPL1,GRIN2B,TUBB,ROBO2,DGKB
GO:BP	animal organ development	GO:0048513	0.000114711	3.9404	3039	130	43	21031	STMN1,NRG1,TUBA1A,RTN1,NRXN1,BASP1,CALM2,SLIT1,NEFL,GRID2,TUBB2A,NNAT,NRG3,PAX3,YWHAH,LY6H,TUBB2B,VEGFA,INA,DMD,ROBO1,GRIN2B,ZIC1,SOX11,TLE1,CD24,KIRREL3,IDH1,UBB,GNAS,SEZ6L2,PROX1,ROBO2,BNIP3,CNTNAP2,NKD1,SDK1,DHCR24,STC1,CNTN1,HSP90AB1,CITED1,EP300
GO:BP	sterol biosynthetic process	GO:0016126	0.000172982	3.762	61	130	7	21031	HMGCS1,MSMO1,SQLE,IDI1,CYP51A1,SREBF2,DHCR24
GO:BP	regulation of protein kinase activity	GO:0045859	0.000234905	3.62911	451	130	15	21031	NRG1,PTPRT,NRXN1,CALM2,CDKN2D,VEGFA,ROBO1,HSP90AA1,TXN,UCHL1,CD24,PKIA,PROX1,PARK7,HSP90AB1
GO:BP	behavior	GO:0007610	0.000249594	3.60277	662	130	18	21031	TUBA1A,NRXN3,NRXN1,DMD,GRIN2B,ASTN1,ZIC1,UCHL1,KIRREL3,SEZ6L2,CNTNAP2,OXR1,SDK1,PARK7,SLC1A3,CNTN1,EP300,DYNLRB1
GO:BP	axon development	GO:0061564	0.000301282	3.52103	527	130	16	21031	STMN1,TUBB3,NRXN3,NRXN1,SLIT1,NEFL,TUBB2B,GAP43,VEGFA,ROBO1,UCHL1,NDN,NELL2,ROBO2,CNTN1,ANK3
GO:BP	cell-cell adhesion via plasma-membrane adhesion molecules	GO:0098742	0.000312636	3.50496	280	130	12	21031	PTPRT,NRXN1,LRFN5,GRID2,IL1RAPL1,ROBO1,CDHR3,KIRREL3,CADM2,CDH13,ROBO2,SDK1
GO:BP	response to endogenous stimulus	GO:0009719	0.00056184	3.25039	1678	130	29	21031	STMN2,PEG10,CALY,NRXN1,NEFL,NSG2,YWHAH,NSG1,VEGFA,DMD,ROBO1,HSP90AA1,SLC30A10,SOX11,ATP1A3,CD24,NDN,IDH1,GNAS,CDH13,ROBO2,SREBF2,PARK7,SLC1A3,DHCR24,STC1,HSP90AB1,CITED1,EP300
GO:BP	regulation of kinase activity	GO:0043549	0.000565099	3.24788	483	130	15	21031	NRG1,PTPRT,NRXN1,CALM2,CDKN2D,VEGFA,ROBO1,HSP90AA1,TXN,UCHL1,CD24,PKIA,PROX1,PARK7,HSP90AB1
GO:BP	synaptic signaling	GO:0099536	0.000591096	3.22834	780	130	19	21031	NRXN3,NRXN1,NEFL,GRID2,IL1RAPL1,NRG3,YWHAH,LY6H,TUBB2B,NSG1,INA,DMD,GRIN2B,CDHR3,GRIA4,CACNG5,PARK7,SLC1A3,DGKB
GO:BP	neuron recognition	GO:0008038	0.000592859	3.22705	45	130	6	21031	GAP43,ROBO1,OPCML,NDN,ROBO2,CNTNAP2
GO:BP	cell-cell adhesion	GO:0098609	0.000616217	3.21027	946	130	21	21031	PTPRT,NRXN3,NRXN1,LRFN5,GRID2,IL1RAPL1,VEGFA,ROBO1,ASTN1,CDHR3,CD24,KIRREL3,ADD2,CADM2,HMGB1,GNAS,CDH13,ROBO2,SDK1,CNTN1,ANK3
GO:BP	establishment of localization	GO:0051234	0.000713121	3.14684	4881	130	56	21031	PEG10,NRG1,CALY,TUBA1A,DPP10,NRXN3,SCG2,NRXN1,ATP10B,CALM2,SLIT1,NEFL,GRID2,MIF,IL1RAPL1,NNAT,NSG2,YWHAH,NSG1,NCALD,VEGFA,FABP7,DMD,GRIN2B,HSP90AA1,TXN,ZIC1,SLC30A10,TUBA1B,SOX11,SCG5,UCHL1,ATP1A3,GRIA4,CD24,UBB,HMGB1,CYP51A1,GNAS,PKIA,CDH13,DPP6,TUBB,SRP14,CACNG5,BNIP3,ATP5IF1,SREBF2,PARK7,SLC1A3,STC1,CNTN1,LMNB1,CITED1,EP300,ANK3
GO:BP	neuron projection guidance	GO:0097485	0.000771956	3.11241	249	130	11	21031	TUBB3,NRXN3,NRXN1,SLIT1,TUBB2B,GAP43,VEGFA,ROBO1,NELL2,ROBO2,CNTN1
GO:BP	axon guidance	GO:0007411	0.000771956	3.11241	249	130	11	21031	TUBB3,NRXN3,NRXN1,SLIT1,TUBB2B,GAP43,VEGFA,ROBO1,NELL2,ROBO2,CNTN1
GO:BP	cell-cell signaling	GO:0007267	0.000773853	3.11134	1704	130	29	21031	NRXN3,NRXN1,NEFL,GRID2,MIF,IL1RAPL1,NNAT,NRG3,YWHAH,LY6H,TUBB2B,NSG1,INA,DMD,GRIN2B,CDHR3,NAMPT,SOX11,SCG5,TLE1,GRIA4,CD24,CACNG5,NKD1,PARK7,SLC1A3,HSP90AB1,DGKB,CITED1
GO:BP	cellular localization	GO:0051641	0.000831832	3.07996	3621	130	46	21031	NRG1,CALY,TUBA1A,DPP10,TMSB10,NRXN3,SCG2,NRXN1,CALM2,SLIT1,NEFL,GRID2,NNAT,NSG2,YWHAH,NSG1,VEGFA,DMD,HSP90AA1,TXN,ZIC1,EPB41L3,TUBA1B,SCG5,UCHL1,CD24,UBB,SCG3,CYP51A1,GNAS,PKIA,CDH13,DPP6,TUBB,SRP14,CACNG5,CNTNAP2,ATP5IF1,SREBF2,PARK7,DHCR24,HSP90AB1,LMNB1,CITED1,EP300,ANK3
GO:BP	regulation of protein modification process	GO:0031399	0.00083216	3.07979	1229	130	24	21031	NRG1,PTPRT,BEX1,NRXN1,CALM2,CDKN2D,MIF,BEX2,VEGFA,DMD,ROBO1,HSP90AA1,TXN,UCHL1,CD24,NDN,UBB,BEX3,PKIA,PROX1,OXR1,PARK7,HSP90AB1,EP300
GO:BP	negative regulation of biological process	GO:0048519	0.000910344	3.04079	5874	130	63	21031	STMN2,PEG10,STMN1,NRG1,PTPRT,TMSB10,RTN1,SCG2,BEX1,NRXN1,LRFN5,BASP1,CALM2,CDKN2D,SLIT1,NEFL,GRID2,MIF,IL1RAPL1,BEX2,NRG3,YWHAH,VEGFA,FABP7,DMD,ROBO1,GRIN2B,TXN,SOX11,PTMA,UCHL1,TLE1,GRIA4,CD24,ADD2,NDN,ZNF536,BEX3,PEBP1,HMGB1,CYP51A1,GNAS,PKIA,PTMS,CDH13,PROX1,ROBO2,BNIP3,CNTNAP2,NKD1,OXR1,ATP5IF1,SREBF2,VSTM2L,PARK7,DHCR24,STC1,NDUFAF4,HSP90AB1,LMNB1,CITED1,EP300,ANK3
GO:BP	regulation of plasma membrane bounded cell projection organization	GO:0120035	0.00102709	2.98839	652	130	17	21031	STMN2,NRXN1,SLIT1,NEFL,GRID2,IL1RAPL1,YWHAH,TUBB2B,GAP43,VEGFA,DMD,ROBO1,GRIN2B,HSP90AA1,ROBO2,CNTN1,EP300
GO:BP	cell development	GO:0048468	0.00109583	2.96026	2819	130	39	21031	STMN2,STMN1,NRG1,TUBA1A,TUBB3,NRXN3,NRXN1,SLIT1,NEFL,GRID2,IL1RAPL1,YWHAH,TUBB2B,GAP43,VEGFA,DMD,ROBO1,OPCML,EPB41L3,SOX11,UCHL1,NRN1,KIRREL3,ADD2,NDN,UBB,HMGB1,PRXL2A,NELL2,PROX1,ROBO2,CNTNAP2,ATP5IF1,SDK1,SLC1A3,STC1,CNTN1,EP300,ANK3
GO:BP	regulation of cell projection organization	GO:0031344	0.00140567	2.85212	667	130	17	21031	STMN2,NRXN1,SLIT1,NEFL,GRID2,IL1RAPL1,YWHAH,TUBB2B,GAP43,VEGFA,DMD,ROBO1,GRIN2B,HSP90AA1,ROBO2,CNTN1,EP300
GO:BP	regulation of neuron projection development	GO:0010975	0.00168653	2.77301	457	130	14	21031	STMN2,NRXN1,SLIT1,NEFL,GRID2,IL1RAPL1,YWHAH,TUBB2B,VEGFA,DMD,ROBO1,ROBO2,CNTN1,EP300
GO:BP	trans-synaptic signaling	GO:0099537	0.00172647	2.76284	756	130	18	21031	NRXN3,NRXN1,NEFL,GRID2,IL1RAPL1,NRG3,YWHAH,TUBB2B,NSG1,INA,DMD,GRIN2B,CDHR3,GRIA4,CACNG5,PARK7,SLC1A3,DGKB
GO:BP	neuromuscular process	GO:0050905	0.0017487	2.75728	167	130	9	21031	TUBA1A,NRXN1,NEFL,GRID2,DMD,HSP90AA1,UCHL1,CNTNAP2,SLC1A3
GO:BP	cholesterol biosynthetic process	GO:0006695	0.00179631	2.74562	54	130	6	21031	HMGCS1,MSMO1,IDI1,CYP51A1,SREBF2,DHCR24
GO:BP	secondary alcohol biosynthetic process	GO:1902653	0.00179631	2.74562	54	130	6	21031	HMGCS1,MSMO1,IDI1,CYP51A1,SREBF2,DHCR24
GO:BP	positive regulation of protein kinase activity	GO:0045860	0.0020539	2.68742	275	130	11	21031	NRG1,NRXN1,CALM2,VEGFA,ROBO1,HSP90AA1,TXN,CD24,PROX1,PARK7,HSP90AB1
GO:BP	regulation of localization	GO:0032879	0.00258887	2.58689	2018	130	31	21031	NRG1,CALY,DPP10,NRXN1,CALM2,MIF,IL1RAPL1,NNAT,YWHAH,VEGFA,DMD,GRIN2B,HSP90AA1,TXN,ZIC1,SOX11,SCG5,HMGB1,CYP51A1,PKIA,CDH13,DPP6,CACNG5,ATP5IF1,SREBF2,PARK7,STC1,CNTN1,HSP90AB1,EP300,ANK3
GO:BP	cerebral cortex development	GO:0021987	0.00264662	2.57731	130	130	8	21031	TUBA1A,NEFL,TUBB2A,TUBB2B,DMD,ROBO1,BNIP3,CNTNAP2
GO:BP	cell adhesion	GO:0007155	0.00286392	2.54304	1512	130	26	21031	NRG1,PTPRT,NRXN3,NRXN1,LRFN5,GRID2,IL1RAPL1,VEGFA,DMD,ROBO1,ASTN1,CDHR3,OPCML,CD24,KIRREL3,ADD2,CADM2,HMGB1,GNAS,EDIL3,CDH13,ROBO2,CNTNAP2,SDK1,CNTN1,ANK3
GO:BP	positive regulation of kinase activity	GO:0033674	0.0036802	2.43413	292	130	11	21031	NRG1,NRXN1,CALM2,VEGFA,ROBO1,HSP90AA1,TXN,CD24,PROX1,PARK7,HSP90AB1
GO:BP	modulation of chemical synaptic transmission	GO:0050804	0.00373173	2.42809	489	130	14	21031	NRXN3,NRXN1,NEFL,GRID2,NRG3,YWHAH,TUBB2B,NSG1,INA,GRIN2B,GRIA4,CACNG5,SLC1A3,DGKB
GO:BP	regulation of trans-synaptic signaling	GO:0099177	0.00382154	2.41776	490	130	14	21031	NRXN3,NRXN1,NEFL,GRID2,NRG3,YWHAH,TUBB2B,NSG1,INA,GRIN2B,GRIA4,CACNG5,SLC1A3,DGKB
GO:BP	positive regulation of cell projection organization	GO:0031346	0.00406974	2.39043	357	130	12	21031	STMN2,NRXN1,NEFL,IL1RAPL1,TUBB2B,VEGFA,DMD,ROBO1,HSP90AA1,ROBO2,CNTN1,EP300
GO:BP	response to chemical	GO:0042221	0.00421096	2.37562	3957	130	47	21031	NRG1,PTPRT,CALY,TUBA1A,SCG2,NRXN1,CALM2,CDKN2D,SLIT1,NEFL,MIF,NRG3,NSG2,YWHAH,LY6H,TUBB2B,NSG1,SQLE,VEGFA,INA,ROBO1,GRIN2B,HSP90AA1,TXN,SLC30A10,TUBA1B,UCHL1,ATP1A3,CD24,IDH1,HMGB1,GNAS,PRXL2A,CDH13,ROBO2,BNIP3,OXR1,SREBF2,SDK1,PARK7,SLC1A3,DHCR24,STC1,HSP90AB1,CITED1,EP300,ANK3
GO:BP	organic hydroxy compound biosynthetic process	GO:1901617	0.00463299	2.33414	241	130	10	21031	HMGCS1,MSMO1,SQLE,IDI1,CYP51A1,PROX1,SREBF2,PARK7,DHCR24,CITED1
GO:BP	regulation of membrane potential	GO:0042391	0.00525995	2.27902	433	130	13	21031	NRXN1,GRID2,YWHAH,DMD,GRIN2B,MLLT11,ATP1A3,GRIA4,UBB,BNIP3,ATP5IF1,PARK7,ANK3
GO:BP	anterograde trans-synaptic signaling	GO:0098916	0.00686957	2.16307	750	130	17	21031	NRXN3,NRXN1,NEFL,GRID2,NRG3,YWHAH,TUBB2B,NSG1,INA,DMD,GRIN2B,CDHR3,GRIA4,CACNG5,PARK7,SLC1A3,DGKB
GO:BP	chemical synaptic transmission	GO:0007268	0.00686957	2.16307	750	130	17	21031	NRXN3,NRXN1,NEFL,GRID2,NRG3,YWHAH,TUBB2B,NSG1,INA,DMD,GRIN2B,CDHR3,GRIA4,CACNG5,PARK7,SLC1A3,DGKB
GO:BP	secondary alcohol metabolic process	GO:1902652	0.00699446	2.15525	148	130	8	21031	HMGCS1,MSMO1,SQLE,IDI1,IDH1,CYP51A1,SREBF2,DHCR24
GO:BP	postsynapse organization	GO:0099173	0.00713891	2.14637	198	130	9	21031	NRXN3,NRXN1,NEFL,GRID2,IL1RAPL1,GAP43,INA,GRIN2B,DGKB
GO:BP	regulation of transferase activity	GO:0051338	0.00736297	2.13295	594	130	15	21031	NRG1,PTPRT,NRXN1,CALM2,CDKN2D,VEGFA,ROBO1,HSP90AA1,TXN,UCHL1,CD24,PKIA,PROX1,PARK7,HSP90AB1
GO:BP	regulation of molecular function	GO:0065009	0.00736771	2.13267	1799	130	28	21031	STMN1,NRG1,PTPRT,BEX1,NRXN1,CALM2,CDKN2D,YWHAH,VEGFA,DMD,ROBO1,GRIN2B,HSP90AA1,TXN,SOX11,UCHL1,CD24,ADD2,HMGB1,GNAS,PKIA,PROX1,CACNG5,ATP5IF1,PARK7,HSP90AB1,EP300,ANK3
GO:BP	positive regulation of cellular component organization	GO:0051130	0.00857258	2.06689	1116	130	21	21031	STMN2,NRG1,CALY,NRXN1,NEFL,GRID2,IL1RAPL1,TUBB2B,VEGFA,DMD,ROBO1,HSP90AA1,MLLT11,PROX1,ROBO2,BNIP3,CNTNAP2,ATP5IF1,PARK7,CNTN1,EP300
GO:BP	locomotory behavior	GO:0007626	0.0134108	1.87255	214	130	9	21031	TUBA1A,DMD,ASTN1,ZIC1,UCHL1,SEZ6L2,OXR1,PARK7,CNTN1
GO:BP	axon choice point recognition	GO:0016198	0.0141652	1.84878	7	130	3	21031	GAP43,ROBO1,ROBO2
GO:BP	regulation of cellular component biogenesis	GO:0044087	0.0147926	1.82995	971	130	19	21031	STMN2,STMN1,NRG1,CALY,TMSB10,NRXN1,LRFN5,SLIT1,GRID2,IL1RAPL1,GAP43,VEGFA,HSP90AA1,ADD2,HMGB1,ROBO2,CNTNAP2,PARK7,EP300
GO:BP	intracellular signal transduction	GO:0035556	0.0168361	1.77376	2668	130	35	21031	STMN1,NRG1,SCG2,NRXN1,CALM2,CDKN2D,MIF,SEZ6L,NRG3,NCALD,VEGFA,DMD,ROBO1,GRIN2B,MLLT11,TXN,SLC30A10,SOX11,UCHL1,TLE1,CD24,UBB,PEBP1,HMGB1,GNAS,SEZ6L2,CDH13,PROX1,BNIP3,NKD1,PARK7,DHCR24,DGKB,CITED1,EP300
GO:BP	regulation of protein metabolic process	GO:0051246	0.0175268	1.7563	2102	130	30	21031	NRG1,PTPRT,RTN1,BEX1,NRXN1,CALM2,CDKN2D,MIF,BEX2,VEGFA,DMD,ROBO1,GRIN2B,HSP90AA1,TXN,UCHL1,CD24,NDN,UBB,BEX3,HMGB1,CYP51A1,PKIA,PROX1,NKD1,OXR1,ATP5IF1,PARK7,HSP90AB1,EP300
GO:BP	homophilic cell adhesion via plasma membrane adhesion molecules	GO:0007156	0.0178033	1.7495	168	130	8	21031	PTPRT,ROBO1,CDHR3,KIRREL3,CADM2,CDH13,ROBO2,SDK1
GO:BP	negative chemotaxis	GO:0050919	0.01858	1.73095	47	130	5	21031	NRG1,SLIT1,NRG3,ROBO1,ROBO2
GO:BP	intracellular transport	GO:0046907	0.0189611	1.72214	1371	130	23	21031	CALY,TUBA1A,SLIT1,NEFL,NSG2,YWHAH,NSG1,HSP90AA1,TXN,ZIC1,TUBA1B,SCG5,UCHL1,CD24,UBB,GNAS,PKIA,TUBB,CACNG5,PARK7,LMNB1,CITED1,EP300
GO:BP	regulation of chemotaxis	GO:0050920	0.0193565	1.71317	224	130	9	21031	SCG2,SLIT1,MIF,TUBB2B,VEGFA,ROBO1,HMGB1,CDH13,ROBO2
GO:BP	negative regulation of cellular process	GO:0048523	0.0206583	1.68491	5541	130	57	21031	STMN2,PEG10,STMN1,NRG1,PTPRT,TMSB10,SCG2,NRXN1,LRFN5,BASP1,CALM2,CDKN2D,SLIT1,NEFL,GRID2,MIF,IL1RAPL1,NRG3,YWHAH,VEGFA,FABP7,DMD,ROBO1,GRIN2B,TXN,SOX11,PTMA,UCHL1,TLE1,GRIA4,CD24,ADD2,NDN,ZNF536,PEBP1,HMGB1,CYP51A1,PKIA,PTMS,CDH13,PROX1,ROBO2,BNIP3,NKD1,OXR1,ATP5IF1,SREBF2,VSTM2L,PARK7,DHCR24,STC1,NDUFAF4,HSP90AB1,LMNB1,CITED1,EP300,ANK3
GO:BP	cerebellar granular layer formation	GO:0021684	0.0225617	1.64663	8	130	3	21031	NRXN1,GRID2,PROX1
GO:BP	cerebellar granule cell differentiation	GO:0021707	0.0225617	1.64663	8	130	3	21031	NRXN1,GRID2,PROX1
GO:BP	positive regulation of molecular function	GO:0044093	0.0235585	1.62785	1097	130	20	21031	STMN1,NRG1,BEX1,NRXN1,CALM2,VEGFA,DMD,ROBO1,GRIN2B,HSP90AA1,TXN,CD24,ADD2,HMGB1,GNAS,PROX1,PARK7,HSP90AB1,EP300,ANK3
GO:BP	limbic system development	GO:0021761	0.024011	1.61959	126	130	7	21031	TUBA1A,NEFL,ZIC1,KIRREL3,UBB,PROX1,CNTNAP2
GO:BP	macromolecule localization	GO:0033036	0.0270323	1.56812	3210	130	39	21031	PEG10,TUBA1A,DPP10,TMSB10,NRXN3,SCG2,NRXN1,ATP10B,GRID2,MIF,NNAT,YWHAH,NSG1,SQLE,VEGFA,FABP7,DMD,HSP90AA1,TXN,ZIC1,EPB41L3,SCG5,CD24,SCG3,CYP51A1,GNAS,PKIA,DPP6,SRP14,CACNG5,CNTNAP2,ATP5IF1,SREBF2,PARK7,DHCR24,HSP90AB1,LMNB1,EP300,ANK3
GO:BP	steroid biosynthetic process	GO:0006694	0.0282382	1.54916	179	130	8	21031	HMGCS1,MSMO1,SQLE,IDI1,CYP51A1,PROX1,SREBF2,DHCR24
GO:BP	adult locomotory behavior	GO:0008344	0.0297348	1.52673	87	130	6	21031	TUBA1A,ZIC1,UCHL1,SEZ6L2,OXR1,PARK7
GO:BP	positive regulation of transferase activity	GO:0051347	0.0312273	1.50547	366	130	11	21031	NRG1,NRXN1,CALM2,VEGFA,ROBO1,HSP90AA1,TXN,CD24,PROX1,PARK7,HSP90AB1
GO:BP	neuron migration	GO:0001764	0.0318442	1.49697	182	130	8	21031	TUBA1A,NRG3,TUBB2B,VEGFA,HSP90AA1,ASTN1,KIRREL3,NDN
GO:BP	regulation of peptidyl-cysteine S-nitrosylation	GO:2000169	0.0336895	1.47251	9	130	3	21031	DMD,TXN,OXR1
GO:BP	protein localization to axon	GO:0099612	0.0336895	1.47251	9	130	3	21031	EPB41L3,CNTNAP2,ANK3
GO:BP	cerebellar cortex development	GO:0021695	0.0337437	1.47181	53	130	5	21031	TUBA1A,NRXN1,GRID2,SEZ6L2,PROX1
GO:BP	animal organ morphogenesis	GO:0009887	0.0361147	1.44232	1035	130	19	21031	NRG1,TUBA1A,BASP1,SLIT1,NRG3,PAX3,LY6H,VEGFA,ROBO1,ZIC1,SOX11,TLE1,PROX1,ROBO2,NKD1,SDK1,STC1,CITED1,EP300
GO:BP	regulation of phosphate metabolic process	GO:0019220	0.0370474	1.43124	1132	130	20	21031	NRG1,PTPRT,NRXN1,CALM2,CDKN2D,MIF,VEGFA,DMD,ROBO1,HSP90AA1,TXN,UCHL1,CD24,IDH1,PKIA,PROX1,ATP5IF1,PARK7,HSP90AB1,EP300
GO:BP	negative regulation of protein metabolic process	GO:0051248	0.0371501	1.43004	766	130	16	21031	PTPRT,RTN1,BEX1,CALM2,CDKN2D,MIF,BEX2,VEGFA,DMD,UCHL1,BEX3,CYP51A1,PKIA,OXR1,PARK7,HSP90AB1
GO:BP	regulation of phosphorus metabolic process	GO:0051174	0.0375187	1.42575	1133	130	20	21031	NRG1,PTPRT,NRXN1,CALM2,CDKN2D,MIF,VEGFA,DMD,ROBO1,HSP90AA1,TXN,UCHL1,CD24,IDH1,PKIA,PROX1,ATP5IF1,PARK7,HSP90AB1,EP300
GO:BP	alcohol biosynthetic process	GO:0046165	0.0376006	1.4248	135	130	7	21031	HMGCS1,MSMO1,IDI1,CYP51A1,SREBF2,PARK7,DHCR24
GO:BP	regulation of signal transduction	GO:0009966	0.0376994	1.42367	3010	130	37	21031	PEG10,STMN1,NRG1,PTPRT,SCG2,NRXN1,CALM2,CDKN2D,MIF,SEZ6L,VEGFA,DMD,ROBO1,GRIN2B,TXN,ZIC1,SLC30A10,SOX11,UCHL1,TLE1,CD24,ZNF536,UBB,PEBP1,HMGB1,GNAS,SEZ6L2,CDH13,PROX1,CACNG5,ROBO2,NKD1,SREBF2,PARK7,HSP90AB1,CITED1,EP300
GO:BP	cholesterol metabolic process	GO:0008203	0.0413514	1.38351	137	130	7	21031	HMGCS1,MSMO1,SQLE,IDI1,CYP51A1,SREBF2,DHCR24
GO:BP	regulation of postsynaptic membrane neurotransmitter receptor levels	GO:0099072	0.0435467	1.36104	93	130	6	21031	NRG1,CALY,NRXN3,NSG1,HSP90AA1,CACNG5
GO:BP	regulation of intracellular signal transduction	GO:1902531	0.0461358	1.33596	1766	130	26	21031	STMN1,NRG1,NRXN1,CALM2,CDKN2D,MIF,SEZ6L,VEGFA,DMD,ROBO1,TXN,SLC30A10,SOX11,UCHL1,TLE1,CD24,UBB,PEBP1,HMGB1,GNAS,SEZ6L2,CDH13,PROX1,NKD1,PARK7,EP300
GO:BP	cerebellar granular layer morphogenesis	GO:0021683	0.0479102	1.31957	10	130	3	21031	NRXN1,GRID2,PROX1
GO:CC	synapse	GO:0045202	4.8294e-12	11.3161	1468	136	38	22097	NRG1,PTPRT,CALY,TUBA1A,RTN1,NRXN3,NRXN1,LRFN5,NEFL,GRID2,IL1RAPL1,NRG3,YWHAH,LY6H,TUBB2B,NSG1,GAP43,INA,DMD,GRIN2B,CDHR3,NRN1,ATP1A3,GRIA4,KIRREL3,ADD2,CADM2,CDH13,GNG3,CACNG5,BNIP3,CNTNAP2,SDK1,PARK7,SLC1A3,CNTN1,DGKB,ANK3
GO:CC	neuron projection	GO:0043005	4.67726e-11	10.33	1334	136	35	22097	STMN2,STMN1,CALY,TUBB3,RTN1,NRXN1,BASP1,NEFL,GRID2,IL1RAPL1,NSG2,NSG1,GAP43,DMD,ROBO1,GRIN2B,HSP90AA1,CDHR3,EPB41L3,UCHL1,ATP1A3,GRIA4,KIRREL3,UBB,CADM2,CDH13,GNG3,ROBO2,BNIP3,CNTNAP2,PARK7,SLC1A3,CNTN1,HSP90AB1,ANK3
GO:CC	somatodendritic compartment	GO:0036477	5.8606e-10	9.23206	848	136	27	22097	STMN2,TUBB3,RTN1,NRXN1,GRID2,IL1RAPL1,SEZ6L,NSG2,NSG1,GAP43,DMD,HSP90AA1,ASTN1,UCHL1,ATP1A3,GRIA4,KIRREL3,NDN,UBB,CADM2,SEZ6L2,GNG3,BNIP3,CNTNAP2,SLC1A3,HSP90AB1,ANK3
GO:CC	cell junction	GO:0030054	1.41956e-09	8.84784	2230	136	43	22097	NRG1,PTPRT,CALY,TUBA1A,RTN1,NRXN3,NRXN1,LRFN5,BASP1,NEFL,GRID2,IL1RAPL1,NRG3,YWHAH,LY6H,TUBB2B,NSG1,GAP43,VEGFA,INA,DMD,GRIN2B,CDHR3,NAMPT,MARCKS,EPB41L3,NRN1,ATP1A3,GRIA4,KIRREL3,ADD2,CADM2,CDH13,GNG3,CACNG5,BNIP3,CNTNAP2,SDK1,PARK7,SLC1A3,CNTN1,DGKB,ANK3
GO:CC	cell body	GO:0044297	1.81046e-09	8.74221	565	136	22	22097	STMN2,TUBB3,RTN1,NRXN1,SEZ6L,GAP43,DMD,HSP90AA1,ASTN1,UCHL1,ATP1A3,GRIA4,NDN,UBB,CADM2,SEZ6L2,TUBB,GNG3,CNTNAP2,PARK7,SLC1A3,HSP90AB1
GO:CC	axon	GO:0030424	4.72999e-09	8.32514	656	136	23	22097	STMN2,CALY,TUBB3,NRXN1,BASP1,NEFL,IL1RAPL1,GAP43,DMD,ROBO1,HSP90AA1,CDHR3,EPB41L3,UCHL1,ATP1A3,KIRREL3,CADM2,ROBO2,CNTNAP2,PARK7,CNTN1,HSP90AB1,ANK3
GO:CC	neuronal cell body	GO:0043025	8.20568e-08	7.08589	498	136	19	22097	STMN2,TUBB3,RTN1,NRXN1,SEZ6L,GAP43,DMD,HSP90AA1,ASTN1,UCHL1,ATP1A3,GRIA4,NDN,UBB,CADM2,SEZ6L2,CNTNAP2,SLC1A3,HSP90AB1
GO:CC	cell projection	GO:0042995	7.13354e-07	6.1467	2389	136	40	22097	STMN2,STMN1,CALY,TUBA1A,TUBB3,RTN1,NRXN3,NRXN1,BASP1,CALM2,NEFL,GRID2,IL1RAPL1,NSG2,NSG1,GAP43,DMD,ROBO1,GRIN2B,HSP90AA1,CDHR3,EPB41L3,UCHL1,ATP1A3,GRIA4,KIRREL3,NDN,UBB,CADM2,CDH13,GNG3,ROBO2,BNIP3,CNTNAP2,PARK7,SLC1A3,CNTN1,HSP90AB1,ANK3,DYNLRB1
GO:CC	vesicle	GO:0031982	9.83896e-07	6.00705	4004	136	54	22097	STMN2,PEG10,STMN1,CALY,TUBA1A,TUBB3,SCG2,NRXN1,BASP1,ATP10B,CALM2,MIF,TUBB2A,NSG2,YWHAH,NSG1,NCALD,VEGFA,ACAT2,DMD,GRIN2B,HSP90AA1,ASTN1,TXN,NAMPT,MARCKS,SLC30A10,SCG5,ATP1A3,GRIA4,KIRREL3,ADD2,IDH1,UBB,SCG3,PEBP1,HMGB1,NDUFC2,SCOC,GNAS,EDIL3,CDH13,MARCKSL1,TUBB,SRP14,ROBO2,CNTNAP2,SREBF2,CHGB,PARK7,SLC1A3,CNTN1,HSP90AB1,PSMA4
GO:CC	postsynapse	GO:0098794	1.10265e-06	5.95756	650	136	20	22097	PTPRT,CALY,RTN1,LRFN5,NEFL,GRID2,IL1RAPL1,NSG1,GAP43,INA,DMD,GRIN2B,GRIA4,ADD2,GNG3,CACNG5,BNIP3,CNTN1,DGKB,ANK3
GO:CC	plasma membrane bounded cell projection	GO:0120025	2.27459e-06	5.6431	2277	136	38	22097	STMN2,STMN1,CALY,TUBA1A,TUBB3,RTN1,NRXN1,BASP1,CALM2,NEFL,GRID2,IL1RAPL1,NSG2,NSG1,GAP43,DMD,ROBO1,GRIN2B,HSP90AA1,CDHR3,EPB41L3,UCHL1,ATP1A3,GRIA4,KIRREL3,UBB,CADM2,CDH13,GNG3,ROBO2,BNIP3,CNTNAP2,PARK7,SLC1A3,CNTN1,HSP90AB1,ANK3,DYNLRB1
GO:CC	neuron to neuron synapse	GO:0098984	2.80766e-06	5.55166	366	136	15	22097	PTPRT,RTN1,NRXN1,LRFN5,GRID2,YWHAH,GAP43,DMD,GRIN2B,ATP1A3,GRIA4,ADD2,GNG3,CACNG5,BNIP3
GO:CC	synaptic membrane	GO:0097060	8.85e-06	5.05306	399	136	15	22097	PTPRT,NRXN3,NRXN1,LRFN5,GRID2,IL1RAPL1,NSG1,DMD,GRIN2B,GRIA4,CACNG5,CNTNAP2,CNTN1,DGKB,ANK3
GO:CC	plasma membrane region	GO:0098590	1.7631e-05	4.75372	1266	136	26	22097	NRG1,PTPRT,NRXN3,NRXN1,LRFN5,GRID2,IL1RAPL1,NSG1,GAP43,DMD,GRIN2B,HSP90AA1,EPB41L3,ATP1A3,GRIA4,ADD2,GNAS,CDH13,CACNG5,ROBO2,CNTNAP2,SLC1A3,STC1,CNTN1,DGKB,ANK3
GO:CC	asymmetric synapse	GO:0032279	5.32148e-05	4.27397	334	136	13	22097	PTPRT,RTN1,LRFN5,GRID2,YWHAH,GAP43,DMD,GRIN2B,GRIA4,ADD2,GNG3,CACNG5,BNIP3
GO:CC	postsynaptic membrane	GO:0045211	5.39604e-05	4.26792	278	136	12	22097	PTPRT,LRFN5,GRID2,IL1RAPL1,NSG1,DMD,GRIN2B,GRIA4,CACNG5,CNTN1,DGKB,ANK3
GO:CC	plasma membrane	GO:0005886	0.000205147	3.68794	5742	136	62	22097	NRG1,PTPRT,CALY,TUBA1A,DPP10,NRXN3,NRXN1,LRFN5,BASP1,ATP10B,CALM2,GRID2,MIF,IL1RAPL1,MSMO1,NRG3,YWHAH,LY6H,NSG1,GAP43,CSMD2,DMD,ROBO1,GRIN2B,HSP90AA1,ASTN1,CDHR3,OPCML,MARCKS,SLC30A10,EPB41L3,SOX11,UCHL1,NRN1,ATP1A3,GRIA4,CD24,KIRREL3,ADD2,UBB,CADM2,HMGB1,NDUFC2,GNAS,SEZ6L2,CDH13,DPP6,MARCKSL1,GNG3,CACNG5,ROBO2,CNTNAP2,NKD1,SDK1,PARK7,SLC1A3,STC1,CNTN1,LHFPL3,HSP90AB1,DGKB,ANK3
GO:CC	postsynaptic density	GO:0014069	0.000226736	3.64448	318	136	12	22097	PTPRT,RTN1,LRFN5,GRID2,GAP43,DMD,GRIN2B,GRIA4,ADD2,GNG3,CACNG5,BNIP3
GO:CC	cell surface	GO:0009986	0.000234683	3.62952	903	136	20	22097	PTPRT,NRXN1,LRFN5,MIF,IL1RAPL1,VEGFA,DMD,ROBO1,GRIN2B,HSP90AA1,ASTN1,CD24,HMGB1,CDH13,ROBO2,CNTNAP2,ATP5IF1,SLC1A3,HSP90AB1,ANK3
GO:CC	cell periphery	GO:0071944	0.000310281	3.50825	6228	136	65	22097	NRG1,PTPRT,CALY,TUBA1A,DPP10,TUBB3,NRXN3,NRXN1,LRFN5,BASP1,ATP10B,CALM2,GRID2,MIF,IL1RAPL1,MSMO1,NRG3,YWHAH,LY6H,NSG1,GAP43,VEGFA,CSMD2,DMD,ROBO1,GRIN2B,HSP90AA1,ASTN1,CDHR3,OPCML,MARCKS,SLC30A10,EPB41L3,SOX11,UCHL1,NRN1,ATP1A3,GRIA4,CD24,KIRREL3,ADD2,UBB,CADM2,HMGB1,NDUFC2,GNAS,EDIL3,SEZ6L2,CDH13,DPP6,MARCKSL1,GNG3,CACNG5,ROBO2,CNTNAP2,NKD1,SDK1,PARK7,SLC1A3,STC1,CNTN1,LHFPL3,HSP90AB1,DGKB,ANK3
GO:CC	extracellular region	GO:0005576	0.00033153	3.47948	4213	136	50	22097	PEG10,STMN1,NRG1,TUBA1A,TUBB3,SCG2,BASP1,SLIT1,MIF,TUBB2A,NRG3,YWHAH,LY6H,VEGFA,INA,ACAT2,HSP90AA1,CDHR3,TXN,NAMPT,OPCML,MARCKS,LUZP2,SCG5,NRN1,ATP1A3,GRIA4,KIRREL3,IDH1,UBB,SCG3,PEBP1,HMGB1,GNAS,PRXL2A,EDIL3,CDH13,NELL2,MARCKSL1,TUBB,SRP14,ROBO2,C4ORF48,CHGB,VSTM2L,PARK7,STC1,CNTN1,HSP90AB1,PSMA4
GO:CC	postsynaptic specialization	GO:0099572	0.000548847	3.26055	346	136	12	22097	PTPRT,RTN1,LRFN5,GRID2,GAP43,DMD,GRIN2B,GRIA4,ADD2,GNG3,CACNG5,BNIP3
GO:CC	glutamatergic synapse	GO:0098978	0.000779055	3.10843	424	136	13	22097	NRG1,PTPRT,CALY,NRXN3,NRXN1,LRFN5,GRID2,IL1RAPL1,NRG3,YWHAH,NSG1,CACNG5,DGKB
GO:CC	cytoplasmic vesicle	GO:0031410	0.00229656	2.63892	2513	136	34	22097	STMN2,CALY,TUBA1A,SCG2,NRXN1,ATP10B,MIF,NSG2,NSG1,NCALD,VEGFA,DMD,GRIN2B,HSP90AA1,ASTN1,SLC30A10,SCG5,GRIA4,KIRREL3,ADD2,IDH1,UBB,SCG3,HMGB1,NDUFC2,SCOC,GNAS,TUBB,SRP14,CNTNAP2,SREBF2,CHGB,SLC1A3,HSP90AB1
GO:CC	dendrite	GO:0030425	0.00238558	2.62241	622	136	15	22097	TUBB3,RTN1,GRID2,IL1RAPL1,NSG2,NSG1,GAP43,HSP90AA1,GRIA4,KIRREL3,GNG3,BNIP3,CNTNAP2,HSP90AB1,ANK3
GO:CC	intracellular vesicle	GO:0097708	0.00239789	2.62017	2518	136	34	22097	STMN2,CALY,TUBA1A,SCG2,NRXN1,ATP10B,MIF,NSG2,NSG1,NCALD,VEGFA,DMD,GRIN2B,HSP90AA1,ASTN1,SLC30A10,SCG5,GRIA4,KIRREL3,ADD2,IDH1,UBB,SCG3,HMGB1,NDUFC2,SCOC,GNAS,TUBB,SRP14,CNTNAP2,SREBF2,CHGB,SLC1A3,HSP90AB1
GO:CC	dendritic tree	GO:0097447	0.00247869	2.60578	624	136	15	22097	TUBB3,RTN1,GRID2,IL1RAPL1,NSG2,NSG1,GAP43,HSP90AA1,GRIA4,KIRREL3,GNG3,BNIP3,CNTNAP2,HSP90AB1,ANK3
GO:CC	growth cone	GO:0030426	0.00348297	2.45805	169	136	8	22097	STMN2,TUBB3,NRXN1,BASP1,NEFL,GAP43,HSP90AA1,HSP90AB1
GO:CC	site of polarized growth	GO:0030427	0.00430745	2.36578	174	136	8	22097	STMN2,TUBB3,NRXN1,BASP1,NEFL,GAP43,HSP90AA1,HSP90AB1
GO:CC	membrane	GO:0016020	0.00684766	2.16446	9864	136	85	22097	STMN2,PEG10,STMN1,NRG1,PTPRT,CALY,TUBA1A,DPP10,RTN1,NRXN3,NRXN1,LRFN5,BASP1,ATP10B,CALM2,GRID2,MIF,IL1RAPL1,NNAT,SEZ6L,MSMO1,NRG3,NSG2,YWHAH,LY6H,NSG1,SQLE,GAP43,NCALD,VEGFA,CSMD2,TMTC2,DMD,ROBO1,GRIN2B,HSP90AA1,ASTN1,CDHR3,OPCML,MARCKS,SLC30A10,EPB41L3,SOX11,UCHL1,NRN1,COX7A2,ATP1A3,GRIA4,CD24,KIRREL3,ADD2,UBB,CADM2,SCG3,HMGB1,NDUFC2,CYP51A1,SCOC,GNAS,SEZ6L2,CDH13,DPP6,MARCKSL1,TUBB,GNG3,CACNG5,…
GO:CC	neurofilament	GO:0005883	0.0124288	1.90557	11	136	3	22097	NEFL,INA,DMD
GO:CC	plasma membrane protein complex	GO:0098797	0.0127464	1.89461	718	136	15	22097	DPP10,CALM2,GRID2,DMD,GRIN2B,CDHR3,ATP1A3,GRIA4,HMGB1,GNAS,CDH13,DPP6,GNG3,CACNG5,CNTNAP2
GO:CC	postsynaptic density membrane	GO:0098839	0.0130777	1.88347	101	136	6	22097	PTPRT,LRFN5,GRID2,GRIN2B,GRIA4,CACNG5
GO:CC	distal axon	GO:0150034	0.0203123	1.69224	279	136	9	22097	STMN2,TUBB3,NRXN1,BASP1,NEFL,GAP43,HSP90AA1,CDHR3,HSP90AB1
GO:CC	extracellular vesicle	GO:1903561	0.0308719	1.51044	2133	136	28	22097	PEG10,STMN1,TUBA1A,TUBB3,BASP1,MIF,TUBB2A,YWHAH,ACAT2,HSP90AA1,TXN,NAMPT,MARCKS,ATP1A3,GRIA4,IDH1,UBB,PEBP1,GNAS,EDIL3,CDH13,MARCKSL1,TUBB,ROBO2,PARK7,CNTN1,HSP90AB1,PSMA4
GO:CC	extracellular organelle	GO:0043230	0.0311229	1.50692	2134	136	28	22097	PEG10,STMN1,TUBA1A,TUBB3,BASP1,MIF,TUBB2A,YWHAH,ACAT2,HSP90AA1,TXN,NAMPT,MARCKS,ATP1A3,GRIA4,IDH1,UBB,PEBP1,GNAS,EDIL3,CDH13,MARCKSL1,TUBB,ROBO2,PARK7,CNTN1,HSP90AB1,PSMA4
GO:CC	extracellular membrane-bounded organelle	GO:0065010	0.0311229	1.50692	2134	136	28	22097	PEG10,STMN1,TUBA1A,TUBB3,BASP1,MIF,TUBB2A,YWHAH,ACAT2,HSP90AA1,TXN,NAMPT,MARCKS,ATP1A3,GRIA4,IDH1,UBB,PEBP1,GNAS,EDIL3,CDH13,MARCKSL1,TUBB,ROBO2,PARK7,CNTN1,HSP90AB1,PSMA4
GO:CC	postsynaptic specialization membrane	GO:0099634	0.0375387	1.42552	122	136	6	22097	PTPRT,LRFN5,GRID2,GRIN2B,GRIA4,CACNG5
GO:CC	ionotropic glutamate receptor complex	GO:0008328	0.039898	1.39905	41	136	4	22097	GRID2,GRIN2B,GRIA4,CACNG5
GO:CC	ficolin-1-rich granule lumen	GO:1904813	0.0410566	1.38662	124	136	6	22097	MIF,HSP90AA1,IDH1,HMGB1,SRP14,HSP90AB1
GO:CC	axolemma	GO:0030673	0.0412416	1.38466	16	136	3	22097	EPB41L3,ROBO2,CNTNAP2
KEGG	Parkinson disease	KEGG:05012	2.17811e-07	6.66192	265	70	15	8484	TUBA1A,TUBB3,CALM2,TUBB2A,TUBB2B,TXN,TUBA1B,UCHL1,COX7A2,UBB,NDUFC2,GNAS,TUBB,PARK7,PSMA4
KEGG	Huntington disease	KEGG:05016	7.73657e-05	4.11145	305	70	13	8484	TUBA1A,TUBB3,TUBB2A,TUBB2B,GRIN2B,TUBA1B,COX7A2,GRIA4,NDUFC2,TUBB,SLC1A3,EP300,PSMA4
KEGG	Pathways of neurodegeneration - multiple diseases	KEGG:05022	8.36636e-05	4.07746	474	70	16	8484	TUBA1A,TUBB3,CALM2,NEFL,TUBB2A,TUBB2B,GRIN2B,TUBA1B,UCHL1,COX7A2,GRIA4,UBB,NDUFC2,TUBB,PARK7,PSMA4
KEGG	Amyotrophic lateral sclerosis	KEGG:05014	0.000534584	3.27198	363	70	13	8484	NRG1,TUBA1A,TUBB3,NEFL,TUBB2A,NRG3,TUBB2B,GRIN2B,TUBA1B,COX7A2,NDUFC2,TUBB,PSMA4
KEGG	Gap junction	KEGG:04540	0.000569566	3.24446	88	70	7	8484	TUBA1A,TUBB3,TUBB2A,TUBB2B,TUBA1B,GNAS,TUBB
KEGG	Steroid biosynthesis	KEGG:00100	0.0014815	2.8293	20	70	4	8484	MSMO1,SQLE,CYP51A1,DHCR24
KEGG	Salmonella infection	KEGG:05132	0.00265079	2.57662	249	70	10	8484	TUBA1A,TUBB3,TUBB2A,TUBB2B,HSP90AA1,TXN,TUBA1B,TUBB,HSP90AB1,DYNLRB1
KEGG	Prion disease	KEGG:05020	0.00543504	2.2648	271	70	10	8484	TUBA1A,TUBB3,TUBB2A,TUBB2B,GRIN2B,TUBA1B,COX7A2,NDUFC2,TUBB,PSMA4
KEGG	Alzheimer disease	KEGG:05010	0.0209184	1.67947	382	70	11	8484	TUBA1A,TUBB3,CALM2,TUBB2A,TUBB2B,GRIN2B,TUBA1B,COX7A2,NDUFC2,TUBB,PSMA4
REAC	Cholesterol biosynthesis	REAC:R-HSA-191273	6.15562e-09	8.21073	26	86	8	10842	HMGCS1,MSMO1,SQLE,ACAT2,IDI1,CYP51A1,SREBF2,DHCR24
REAC	Aggrephagy	REAC:R-HSA-9646399	6.22111e-07	6.20613	44	86	8	10842	TUBA1A,TUBB3,TUBB2A,TUBB2B,HSP90AA1,TUBA1B,UBB,PARK7
REAC	The role of GTSE1 in G2/M progression after G2 checkpoint	REAC:R-HSA-8852276	4.18084e-06	5.37874	79	86	9	10842	TUBA1A,TUBB3,TUBB2A,TUBB2B,HSP90AA1,TUBA1B,UBB,HSP90AB1,PSMA4
REAC	Nervous system development	REAC:R-HSA-9675108	5.82112e-06	5.23499	574	86	20	10842	TUBA1A,TUBB3,SLIT1,TUBB2A,TUBB2B,GAP43,ROBO1,GRIN2B,HSP90AA1,TUBA1B,CD24,UBB,CYP51A1,NELL2,ROBO2,SREBF2,CNTN1,HSP90AB1,PSMA4,ANK3
REAC	Activation of NMDA receptors and postsynaptic events	REAC:R-HSA-442755	1.21085e-05	4.91691	89	86	9	10842	NRG1,TUBA1A,TUBB3,NEFL,TUBB2A,TUBB2B,GRIN2B,TUBA1B,GRIA4
REAC	Assembly and cell surface presentation of NMDA receptors	REAC:R-HSA-9609736	1.5526e-05	4.80894	43	86	7	10842	TUBA1A,TUBB3,NEFL,TUBB2A,TUBB2B,GRIN2B,TUBA1B
REAC	Neuronal System	REAC:R-HSA-112316	3.11775e-05	4.50616	400	86	16	10842	NRG1,TUBA1A,TUBB3,NRXN3,NRXN1,NEFL,TUBB2A,IL1RAPL1,TUBB2B,NCALD,GRIN2B,EPB41L3,TUBA1B,GRIA4,GNG3,SLC1A3
REAC	Post NMDA receptor activation events	REAC:R-HSA-438064	5.38951e-05	4.26845	76	86	8	10842	NRG1,TUBA1A,TUBB3,NEFL,TUBB2A,TUBB2B,GRIN2B,TUBA1B
REAC	Selective autophagy	REAC:R-HSA-9663891	8.07535e-05	4.09284	80	86	8	10842	TUBA1A,TUBB3,TUBB2A,TUBB2B,HSP90AA1,TUBA1B,UBB,PARK7
REAC	Axon guidance	REAC:R-HSA-422475	8.71816e-05	4.05958	549	86	18	10842	TUBA1A,TUBB3,SLIT1,TUBB2A,TUBB2B,GAP43,ROBO1,GRIN2B,HSP90AA1,TUBA1B,CD24,UBB,NELL2,ROBO2,CNTN1,HSP90AB1,PSMA4,ANK3
REAC	HSP90 chaperone cycle for steroid hormone receptors (SHR) in the presence of ligand	REAC:R-HSA-3371497	0.000116477	3.93376	57	86	7	10842	TUBA1A,TUBB3,TUBB2A,TUBB2B,HSP90AA1,TUBA1B,HSP90AB1
REAC	G2/M Transition	REAC:R-HSA-69275	0.000142798	3.84528	195	86	11	10842	TUBA1A,TUBB3,TUBB2A,TUBB2B,HSP90AA1,TUBA1B,UBB,TUBB,HSP90AB1,EP300,PSMA4
REAC	Neurotransmitter receptors and postsynaptic signal transmission	REAC:R-HSA-112314	0.000150322	3.82298	196	86	11	10842	NRG1,TUBA1A,TUBB3,NEFL,TUBB2A,TUBB2B,NCALD,GRIN2B,TUBA1B,GRIA4,GNG3
REAC	L1CAM interactions	REAC:R-HSA-373760	0.000151945	3.81831	119	86	9	10842	TUBA1A,TUBB3,TUBB2A,TUBB2B,GAP43,TUBA1B,CD24,CNTN1,ANK3
REAC	Microtubule-dependent trafficking of connexons from Golgi to the plasma membrane	REAC:R-HSA-190840	0.000155195	3.80912	20	86	5	10842	TUBA1A,TUBB3,TUBB2A,TUBB2B,TUBA1B
REAC	Mitotic G2-G2/M phases	REAC:R-HSA-453274	0.000158195	3.80081	197	86	11	10842	TUBA1A,TUBB3,TUBB2A,TUBB2B,HSP90AA1,TUBA1B,UBB,TUBB,HSP90AB1,EP300,PSMA4
REAC	Regulation of commissural axon pathfinding by SLIT and ROBO	REAC:R-HSA-428542	0.000177597	3.75056	9	86	4	10842	SLIT1,ROBO1,NELL2,ROBO2
REAC	Transport of connexons to the plasma membrane	REAC:R-HSA-190872	0.000202427	3.69373	21	86	5	10842	TUBA1A,TUBB3,TUBB2A,TUBB2B,TUBA1B
REAC	Transmission across Chemical Synapses	REAC:R-HSA-112315	0.000335486	3.47433	259	86	12	10842	NRG1,TUBA1A,TUBB3,NEFL,TUBB2A,TUBB2B,NCALD,GRIN2B,TUBA1B,GRIA4,GNG3,SLC1A3
REAC	Post-chaperonin tubulin folding pathway	REAC:R-HSA-389977	0.000414981	3.38197	24	86	5	10842	TUBA1A,TUBB3,TUBB2A,TUBB2B,TUBA1B
REAC	Formation of tubulin folding intermediates by CCT/TriC	REAC:R-HSA-389960	0.000634273	3.19772	26	86	5	10842	TUBA1A,TUBB3,TUBB2A,TUBB2B,TUBA1B
REAC	Activation of AMPK downstream of NMDARs	REAC:R-HSA-9619483	0.000935907	3.02877	28	86	5	10842	TUBA1A,TUBB3,TUBB2A,TUBB2B,TUBA1B
REAC	Autophagy	REAC:R-HSA-9612973	0.00101001	2.99567	149	86	9	10842	TUBA1A,TUBB3,TUBB2A,TUBB2B,HSP90AA1,TUBA1B,UBB,PARK7,HSP90AB1
REAC	Hedgehog 'off' state	REAC:R-HSA-5610787	0.00115342	2.93801	113	86	8	10842	TUBA1A,TUBB3,TUBB2A,TUBB2B,TUBA1B,UBB,GNAS,PSMA4
REAC	Intraflagellar transport	REAC:R-HSA-5620924	0.0015653	2.8054	54	86	6	10842	TUBA1A,TUBB3,TUBB2A,TUBB2B,TUBA1B,DYNLRB1
REAC	RHO GTPases activate IQGAPs	REAC:R-HSA-5626467	0.00187046	2.72805	32	86	5	10842	TUBA1A,TUBB3,TUBB2A,TUBB2B,TUBA1B
REAC	Sealing of the nuclear envelope (NE) by ESCRT-III	REAC:R-HSA-9668328	0.00187046	2.72805	32	86	5	10842	TUBA1A,TUBB3,TUBB2A,TUBB2B,TUBA1B
REAC	Cooperation of Prefoldin and TriC/CCT in actin and tubulin folding	REAC:R-HSA-389958	0.00219078	2.6594	33	86	5	10842	TUBA1A,TUBB3,TUBB2A,TUBB2B,TUBA1B
REAC	Recruitment of NuMA to mitotic centrosomes	REAC:R-HSA-380320	0.00356007	2.44854	94	86	7	10842	TUBA1A,TUBB3,TUBB2A,TUBB2B,HSP90AA1,TUBA1B,TUBB
REAC	Macroautophagy	REAC:R-HSA-1632852	0.00410448	2.38674	134	86	8	10842	TUBA1A,TUBB3,TUBB2A,TUBB2B,HSP90AA1,TUBA1B,UBB,PARK7
REAC	Gap junction assembly	REAC:R-HSA-190861	0.00449121	2.34764	38	86	5	10842	TUBA1A,TUBB3,TUBB2A,TUBB2B,TUBA1B
REAC	Activation of gene expression by SREBF (SREBP)	REAC:R-HSA-2426168	0.00581478	2.23547	40	86	5	10842	HMGCS1,SQLE,IDI1,CYP51A1,SREBF2
REAC	Nuclear Envelope (NE) Reassembly	REAC:R-HSA-2995410	0.00718135	2.14379	70	86	6	10842	TUBA1A,TUBB3,TUBB2A,TUBB2B,TUBA1B,LMNB1
REAC	Translocation of SLC2A4 (GLUT4) to the plasma membrane	REAC:R-HSA-1445148	0.0084498	2.07315	72	86	6	10842	TUBA1A,TUBB3,TUBB2A,YWHAH,TUBB2B,TUBA1B
REAC	Signaling by Hedgehog	REAC:R-HSA-5358351	0.00890404	2.05041	149	86	8	10842	TUBA1A,TUBB3,TUBB2A,TUBB2B,TUBA1B,UBB,GNAS,PSMA4
REAC	Chaperone Mediated Autophagy	REAC:R-HSA-9613829	0.00952951	2.02093	22	86	4	10842	HSP90AA1,UBB,PARK7,HSP90AB1
REAC	Metabolism of steroids	REAC:R-HSA-8957322	0.0102838	1.98785	152	86	8	10842	HMGCS1,MSMO1,SQLE,ACAT2,IDI1,CYP51A1,SREBF2,DHCR24
REAC	Carboxyterminal post-translational modifications of tubulin	REAC:R-HSA-8955332	0.0104658	1.98023	45	86	5	10842	TUBA1A,TUBB3,TUBB2A,TUBB2B,TUBA1B
REAC	Recycling pathway of L1	REAC:R-HSA-437239	0.0143967	1.84174	48	86	5	10842	TUBA1A,TUBB3,TUBB2A,TUBB2B,TUBA1B
REAC	Gap junction trafficking	REAC:R-HSA-190828	0.0159333	1.79769	49	86	5	10842	TUBA1A,TUBB3,TUBB2A,TUBB2B,TUBA1B
REAC	Gap junction trafficking and regulation	REAC:R-HSA-157858	0.0175939	1.75464	50	86	5	10842	TUBA1A,TUBB3,TUBB2A,TUBB2B,TUBA1B
REAC	Downregulation of ERBB2 signaling	REAC:R-HSA-8863795	0.0221818	1.654	27	86	4	10842	NRG1,NRG3,HSP90AA1,UBB
REAC	Protein-protein interactions at synapses	REAC:R-HSA-6794362	0.0232738	1.63313	86	86	6	10842	NRXN3,NRXN1,IL1RAPL1,GRIN2B,EPB41L3,GRIA4
REAC	COPI-independent Golgi-to-ER retrograde traffic	REAC:R-HSA-6811436	0.0233891	1.63099	53	86	5	10842	TUBA1A,TUBB3,TUBB2A,TUBB2B,TUBA1B
REAC	Regulation of cholesterol biosynthesis by SREBP (SREBF)	REAC:R-HSA-1655829	0.0233891	1.63099	53	86	5	10842	HMGCS1,SQLE,IDI1,CYP51A1,SREBF2
REAC	Prefoldin mediated transfer of substrate to CCT/TriC	REAC:R-HSA-389957	0.0257228	1.58968	28	86	4	10842	TUBA1A,TUBB3,TUBB2A,TUBB2B
REAC	Chaperonin-mediated protein folding	REAC:R-HSA-390466	0.0319707	1.49525	91	86	6	10842	TUBA1A,TUBB3,TUBB2A,TUBB2B,TUBA1B,GNG3
REAC	Kinesins	REAC:R-HSA-983189	0.0426189	1.3704	60	86	5	10842	TUBA1A,TUBB3,TUBB2A,TUBB2B,TUBA1B
REAC	Protein folding	REAC:R-HSA-391251	0.0483043	1.31601	98	86	6	10842	TUBA1A,TUBB3,TUBB2A,TUBB2B,TUBA1B,GNG3
WP	Cholesterol synthesis disorders	WP:WP5193	3.07583e-06	5.51204	18	87	6	8286	HMGCS1,MSMO1,SQLE,IDI1,CYP51A1,DHCR24
WP	Cholesterol metabolism with Bloch and Kandutsch Russell pathways	WP:WP4718	3.90835e-06	5.40801	47	87	8	8286	HMGCS1,MSMO1,SQLE,ACAT2,IDI1,CYP51A1,SREBF2,DHCR24
WP	Enterocyte cholesterol metabolism	WP:WP5333	1.17026e-05	4.93172	36	87	7	8286	HMGCS1,MSMO1,SQLE,ACAT2,IDI1,CYP51A1,DHCR24
WP	Cholesterol biosynthesis pathway	WP:WP197	5.11702e-05	4.29098	15	87	5	8286	HMGCS1,MSMO1,SQLE,IDI1,CYP51A1
WP	Cholesterol biosynthesis pathway in hepatocytes	WP:WP5329	0.000818671	3.08689	43	87	6	8286	HMGCS1,MSMO1,ACAT2,IDI1,CYP51A1,DHCR24
WP	Cholesterol metabolism	WP:WP5304	0.00152198	2.81759	72	87	7	8286	HMGCS1,MSMO1,SQLE,ACAT2,IDI1,CYP51A1,DHCR24
WP	Pathogenic Escherichia coli infection	WP:WP2272	0.00351997	2.45346	55	87	6	8286	TUBA1A,TUBB3,TUBB2A,TUBB2B,TUBA1B,TUBB
WP	Cell lineage map for neuronal differentiation	WP:WP5417	0.0110988	1.95472	132	87	8	8286	TUBB3,NEFL,PAX3,FABP7,ROBO1,GRIN2B,CD24,SLC1A3
WP	Parkin ubiquitin proteasomal system pathway	WP:WP2359	0.0152073	1.81795	71	87	6	8286	TUBA1A,TUBB3,TUBB2A,TUBB2B,TUBA1B,TUBB
WP	Mevalonate arm of cholesterol biosynthesis pathway	WP:WP4190	0.0482682	1.31634	13	87	3	8286	HMGCS1,ACAT2,IDI1
TF	Factor: Miz-1; motif: NNRGGWGGGGGAGGGGMRR	TF:M10112	0.000456281	3.34077	8762	137	90	20045	STMN2,PEG10,NRG1,PTPRT,CALY,TUBA1A,DPP10,TUBB3,TMSB10,RTN1,NRXN3,LRFN5,BASP1,CALM2,CDKN2D,SLIT1,GRID2,MIF,TUBB2A,IL1RAPL1,NNAT,SEZ6L,BEX2,MSMO1,NSG2,YWHAH,LY6H,TUBB2B,SQLE,NCALD,JPT1,VEGFA,INA,CSMD2,TMTC2,GRIN2B,ASTN1,MLLT11,NAMPT,OPCML,MARCKS,ZIC1,EPB41L3,LUZP2,TUBA1B,SOX11,PTMA,SCG5,UCHL1,TLE1,NRN1,ATP1A3,IDI1,CD24,KIRREL3,ADD2,ZNF536,IDH1,UBB,CADM2,SCG3,BEX3,HMGB1,GNAS,PKIA,EDIL3,SEZ6L2,DPP6,N…
TF	Factor: MAZ; motif: GGGGGAGGGGGNGRGRRRGNRG	TF:M09984	0.0013313	2.87572	9841	137	96	20045	STMN2,PEG10,STMN1,NRG1,PTPRT,TUBA1A,DPP10,TUBB3,TMSB10,RTN1,BEX1,NRXN1,BASP1,CALM2,CDKN2D,SLIT1,GRID2,MIF,TUBB2A,IL1RAPL1,NNAT,SEZ6L,BEX2,MSMO1,BEX5,YWHAH,LY6H,TUBB2B,NSG1,GAP43,NCALD,JPT1,VEGFA,CSMD2,TMTC2,ACAT2,GRIN2B,ASTN1,MLLT11,CDHR3,NAMPT,TCEAL2,OPCML,MARCKS,ZIC1,EPB41L3,TUBA1B,SOX11,PTMA,SCG5,UCHL1,TLE1,NRN1,ATP1A3,IDI1,CD24,KIRREL3,ADD2,IDH1,UBB,CADM2,SCG3,BEX3,HMGB1,GNAS,PKIA,PTMS,EDIL3,…
TF	Factor: MOVO-B; motif: GNGGGGG; match class: 1	TF:M01104_1	0.00224959	2.6479	5843	137	67	20045	STMN2,PEG10,STMN1,NRG1,PTPRT,CALY,TUBA1A,DPP10,TUBB3,TMSB10,NRXN1,BASP1,SLIT1,GRID2,MIF,TUBB2A,NNAT,MSMO1,BEX5,LY6H,TUBB2B,JPT1,VEGFA,CSMD2,GRIN2B,HSP90AA1,ASTN1,TXN,NAMPT,TCEAL2,OPCML,MARCKS,ZIC1,EPB41L3,TUBA1B,SOX11,PTMA,UCHL1,TLE1,NRN1,ATP1A3,CD24,ADD2,ZNF536,IDH1,BEX3,GNAS,PKIA,PTMS,CDH13,MARCKSL1,LONRF1,GNG3,ROBO2,BNIP3,NKD1,SREBF2,SDK1,C4ORF48,CHGB,VSTM2L,PARK7,DHCR24,LHFPL3,LMNB1,PSMA4,ELM…
TF	Factor: WT1; motif: NNGGGNGGGSGN	TF:M07436	0.00369824	2.43201	6709	137	73	20045	PEG10,STMN1,NRG1,PTPRT,CALY,TUBA1A,DPP10,TUBB3,TMSB10,BEX1,CALM2,CDKN2D,SLIT1,GRID2,MIF,TUBB2A,IL1RAPL1,SEZ6L,BEX2,MSMO1,BEX5,PAX3,YWHAH,LY6H,TUBB2B,NSG1,SQLE,JPT1,VEGFA,CSMD2,GRIN2B,ASTN1,MLLT11,NAMPT,TCEAL2,OPCML,MARCKS,ZIC1,EPB41L3,LUZP2,SOX11,PTMA,UCHL1,TLE1,NRN1,ATP1A3,IDI1,KIRREL3,ADD2,ZNF536,CADM2,BEX3,GNAS,PKIA,SEZ6L2,MARCKSL1,RALYL,LONRF1,SRP14,PROX1,GNG3,ROBO2,NKD1,TPST1,SDK1,C4ORF48,CH…
TF	Factor: PATZ; motif: GGGGNGGGGGMKGGRRNGGNRN	TF:M10026	0.00371302	2.43027	8669	137	87	20045	STMN2,PEG10,NRG1,PTPRT,CALY,TUBA1A,DPP10,TMSB10,NRXN3,BEX1,NRXN1,LRFN5,BASP1,CALM2,CDKN2D,SLIT1,GRID2,MIF,TUBB2A,SEZ6L,MSMO1,YWHAH,LY6H,TUBB2B,NSG1,GAP43,JPT1,VEGFA,INA,CSMD2,TMTC2,FABP7,ACAT2,GRIN2B,ASTN1,TXN,NAMPT,TCEAL2,MARCKS,ZIC1,EPB41L3,TUBA1B,SOX11,PTMA,SCG5,UCHL1,TLE1,NRN1,ATP1A3,IDI1,CD24,ADD2,ZNF536,IDH1,UBB,CADM2,BEX3,HMGB1,NDUFC2,GNAS,PTMS,PRXL2A,SEZ6L2,DPP6,NELL2,MARCKSL1,LONRF1,SRP1…
TF	Factor: WT1; motif: NNGGGNGGGSGN; match class: 1	TF:M07436_1	0.00421008	2.37571	2735	137	40	20045	PEG10,STMN1,PTPRT,CALY,TUBA1A,DPP10,TMSB10,BEX1,CALM2,MIF,IL1RAPL1,SEZ6L,MSMO1,LY6H,NSG1,JPT1,CSMD2,GRIN2B,ASTN1,MLLT11,TCEAL2,MARCKS,ZIC1,EPB41L3,SOX11,UCHL1,TLE1,ATP1A3,KIRREL3,ADD2,CADM2,BEX3,GNAS,PKIA,MARCKSL1,LONRF1,PROX1,NKD1,C4ORF48,EP300
TF	Factor: MAZ; motif: GGGGGAGGGGGNGRGRRRGNRG; match class: 1	TF:M09984_1	0.00692072	2.15985	5755	137	65	20045	PEG10,STMN1,NRG1,TUBA1A,DPP10,TUBB3,TMSB10,BEX1,BASP1,SLIT1,MIF,TUBB2A,SEZ6L,BEX2,MSMO1,YWHAH,LY6H,TUBB2B,NSG1,GAP43,JPT1,VEGFA,CSMD2,ACAT2,GRIN2B,ASTN1,NAMPT,TCEAL2,OPCML,MARCKS,ZIC1,TUBA1B,SOX11,PTMA,SCG5,UCHL1,TLE1,NRN1,ATP1A3,IDI1,CD24,ADD2,IDH1,UBB,CADM2,BEX3,GNAS,PKIA,PTMS,EDIL3,SEZ6L2,DPP6,NELL2,MARCKSL1,PROX1,GNG3,CACNG5,ROBO2,CNTNAP2,NKD1,C4ORF48,VSTM2L,LHFPL3,HSP90AB1,CITED1
TF	Factor: KROX; motif: CCCGCCCCCRCCCC	TF:M00982	0.0169896	1.76982	8073	137	81	20045	STMN2,PEG10,STMN1,NRG1,PTPRT,CALY,TUBA1A,TUBB3,TMSB10,BEX1,LRFN5,CALM2,GRID2,MIF,TUBB2A,SEZ6L,BEX2,MSMO1,BEX5,YWHAH,LY6H,TUBB2B,NSG1,SQLE,JPT1,VEGFA,INA,CSMD2,TMTC2,HSP90AA1,ASTN1,MLLT11,TXN,NAMPT,TCEAL2,ZIC1,EPB41L3,SOX11,PTMA,UCHL1,TLE1,NRN1,ATP1A3,IDI1,CD24,ADD2,ZNF536,IDH1,UBB,CADM2,BEX3,GNAS,PKIA,PTMS,SEZ6L2,MARCKSL1,TUBB,LONRF1,SRP14,PROX1,GNG3,CACNG5,ROBO2,BNIP3,CNTNAP2,NKD1,TPST1,SREBF2,S…
TF	Factor: Sp1; motif: NGGGGCGGGGN; match class: 1	TF:M07395_1	0.0196351	1.70697	6581	137	70	20045	STMN2,STMN1,PTPRT,CALY,TUBA1A,DPP10,TUBB3,TMSB10,NRXN1,HMGCS1,CALM2,CDKN2D,SLIT1,GRID2,MIF,TUBB2A,SEZ6L,MSMO1,BEX5,YWHAH,LY6H,TUBB2B,NSG1,SQLE,JPT1,VEGFA,CSMD2,HSP90AA1,TXN,NAMPT,OPCML,MARCKS,ZIC1,EPB41L3,TUBA1B,SOX11,PTMA,UCHL1,ATP1A3,IDI1,CD24,ADD2,NDN,ZNF536,CADM2,BEX3,GNAS,PKIA,PTMS,SEZ6L2,NELL2,MARCKSL1,LONRF1,CACNG5,BNIP3,CNTNAP2,NKD1,TPST1,SREBF2,SDK1,C4ORF48,DHCR24,CNTN1,LHFPL3,HSP90AB1,L…
TF	Factor: MAZ; motif: GGGMGGGGS; match class: 1	TF:M10432_1	0.0197309	1.70485	4534	137	54	20045	PEG10,STMN1,PTPRT,CALY,TUBA1A,TUBB3,TMSB10,NRXN3,CALM2,GRID2,MIF,TUBB2A,SEZ6L,MSMO1,PAX3,YWHAH,LY6H,NSG1,JPT1,VEGFA,CSMD2,GRIN2B,MLLT11,TCEAL2,MARCKS,ZIC1,EPB41L3,SOX11,UCHL1,ATP1A3,ADD2,ZNF536,CADM2,BEX3,GNAS,PKIA,PTMS,SEZ6L2,NELL2,MARCKSL1,LONRF1,GNG3,ROBO2,BNIP3,CNTNAP2,NKD1,SREBF2,SDK1,C4ORF48,VSTM2L,LHFPL3,LMNB1,EP300,PSMA4
TF	Factor: KLF15; motif: NCCMCGCCCMCN; match class: 1	TF:M12158_1	0.0210347	1.67706	6194	137	67	20045	STMN2,STMN1,PTPRT,CALY,DPP10,TUBB3,TMSB10,RTN1,BEX1,BASP1,HMGCS1,SLIT1,MIF,TUBB2A,IL1RAPL1,BEX2,MSMO1,YWHAH,LY6H,TUBB2B,NSG1,SQLE,JPT1,CSMD2,GRIN2B,HSP90AA1,ASTN1,MLLT11,TXN,NAMPT,TCEAL2,MARCKS,ZIC1,SOX11,PTMA,UCHL1,TLE1,NRN1,ATP1A3,IDI1,CD24,KIRREL3,ADD2,ZNF536,IDH1,UBB,CADM2,BEX3,PEBP1,GNAS,EDIL3,SEZ6L2,NELL2,LONRF1,PROX1,GNG3,CACNG5,BNIP3,NKD1,TPST1,SDK1,DHCR24,LHFPL3,HSP90AB1,LMNB1,EP300,ELMO…
TF	Factor: Miz-1; motif: NNRGGWGGGGGAGGGGMRR; match class: 1	TF:M10112_1	0.0213854	1.66988	4064	137	50	20045	STMN2,PEG10,DPP10,TUBB3,TMSB10,LRFN5,BASP1,CALM2,SLIT1,GRID2,TUBB2A,MSMO1,YWHAH,LY6H,JPT1,VEGFA,INA,CSMD2,GRIN2B,ASTN1,MLLT11,MARCKS,ZIC1,EPB41L3,LUZP2,SOX11,PTMA,SCG5,UCHL1,TLE1,ATP1A3,ADD2,IDH1,UBB,CADM2,BEX3,HMGB1,GNAS,SEZ6L2,NELL2,MARCKSL1,LONRF1,PROX1,ROBO2,NKD1,VSTM2L,CNTN1,LHFPL3,HSP90AB1,ELMOD1
TF	Factor: TIEG1; motif: NCCCNSNCCCCGCCCCC; match class: 1	TF:M12351_1	0.0324304	1.48905	8478	137	83	20045	STMN2,PEG10,STMN1,NRG1,PTPRT,CALY,TUBA1A,DPP10,TUBB3,TMSB10,BEX1,NRXN1,HMGCS1,CALM2,CDKN2D,SLIT1,GRID2,MIF,TUBB2A,NNAT,SEZ6L,BEX2,MSMO1,YWHAH,LY6H,TUBB2B,NSG1,SQLE,JPT1,VEGFA,INA,CSMD2,FABP7,ACAT2,GRIN2B,ASTN1,MLLT11,TXN,NAMPT,TCEAL2,OPCML,MARCKS,EPB41L3,SOX11,PTMA,UCHL1,TLE1,NRN1,ATP1A3,IDI1,CD24,KIRREL3,ZNF536,IDH1,CADM2,BEX3,HMGB1,CYP51A1,GNAS,PTMS,SEZ6L2,NELL2,MARCKSL1,LONRF1,PROX1,GNG3,ROBO2…
TF	Factor: HA95; motif: CCSNSSCCNSCNCCWSCCNS; match class: 1	TF:M13127_1	0.0339263	1.46946	8631	137	84	20045	STMN2,PEG10,STMN1,NRG1,PTPRT,CALY,TUBA1A,DPP10,TUBB3,TMSB10,NRXN1,BASP1,CALM2,CDKN2D,SLIT1,NEFL,MIF,TUBB2A,SEZ6L,MSMO1,PAX3,YWHAH,LY6H,TUBB2B,NSG1,SQLE,JPT1,VEGFA,INA,CSMD2,TMTC2,ACAT2,HSP90AA1,TXN,NAMPT,TCEAL2,OPCML,ZIC1,EPB41L3,LUZP2,TUBA1B,SOX11,PTMA,SCG5,UCHL1,TLE1,NRN1,ATP1A3,IDI1,CD24,ADD2,NDN,ZNF536,IDH1,CADM2,BEX3,PEBP1,HMGB1,GNAS,PTMS,EDIL3,SEZ6L2,DPP6,NELL2,MARCKSL1,LONRF1,PROX1,CACNG5,…
TF	Factor: Sp1; motif: GGNDGGRGGCGGGG	TF:M04953	0.0347611	1.45891	8927	137	86	20045	STMN2,PEG10,STMN1,NRG1,PTPRT,CALY,TUBA1A,DPP10,TUBB3,TMSB10,RTN1,BEX1,LRFN5,BASP1,CALM2,CDKN2D,SLIT1,GRID2,MIF,TUBB2A,IL1RAPL1,NNAT,SEZ6L,BEX2,MSMO1,YWHAH,LY6H,TUBB2B,NSG1,SQLE,NCALD,JPT1,VEGFA,INA,CSMD2,FABP7,GRIN2B,HSP90AA1,ASTN1,MLLT11,TXN,NAMPT,TCEAL2,OPCML,MARCKS,ZIC1,EPB41L3,TUBA1B,SOX11,PTMA,UCHL1,TLE1,NRN1,ATP1A3,IDI1,KIRREL3,ZNF536,IDH1,UBB,CADM2,BEX3,HMGB1,GNAS,PKIA,SEZ6L2,NELL2,MARCKSL…
TF	Factor: ZNF460; motif: NNACNCCCCCCNN	TF:M12313	0.0369654	1.4322	6026	137	65	20045	STMN2,STMN1,NRG1,PTPRT,CALY,TUBA1A,DPP10,TMSB10,BEX1,BASP1,HMGCS1,CDKN2D,GRID2,MIF,TUBB2A,IL1RAPL1,NNAT,SEZ6L,BEX2,NSG2,YWHAH,LY6H,TUBB2B,NSG1,JPT1,VEGFA,CSMD2,TMTC2,GRIN2B,MLLT11,NAMPT,MARCKS,ZIC1,EPB41L3,SOX11,PTMA,TLE1,ATP1A3,IDI1,CD24,KIRREL3,ADD2,ZNF536,UBB,CADM2,BEX3,CYP51A1,GNAS,PTMS,SEZ6L2,NELL2,MARCKSL1,TUBB,LONRF1,PROX1,BNIP3,NKD1,SREBF2,SDK1,C4ORF48,LHFPL3,LMNB1,EP300,PSMA4,ELL2
TF	Factor: MAZ; motif: GGGMGGGGS	TF:M10432	0.0455837	1.34119	9572	137	90	20045	STMN2,PEG10,STMN1,PTPRT,CALY,TUBA1A,DPP10,TUBB3,TMSB10,NRXN3,BEX1,BASP1,HMGCS1,CALM2,CDKN2D,NEFL,GRID2,MIF,TUBB2A,SEZ6L,BEX2,MSMO1,PAX3,YWHAH,LY6H,TUBB2B,NSG1,GAP43,JPT1,VEGFA,CSMD2,GRIN2B,HSP90AA1,ASTN1,MLLT11,NAMPT,TCEAL2,OPCML,MARCKS,ZIC1,EPB41L3,LUZP2,TUBA1B,SOX11,PTMA,SCG5,UCHL1,TLE1,NRN1,ATP1A3,IDI1,ADD2,ZNF536,IDH1,CADM2,BEX3,HMGB1,NDUFC2,CYP51A1,GNAS,PKIA,PTMS,PRXL2A,SEZ6L2,DPP6,NELL2,MAR…
TF	Factor: sp4; motif: NNGNARGRGGCGGRGCNNRR; match class: 1	TF:M10072_1	0.045787	1.33926	6460	137	68	20045	STMN2,STMN1,NRG1,PTPRT,CALY,TUBA1A,DPP10,TUBB3,TMSB10,NRXN1,BASP1,CALM2,CDKN2D,SLIT1,GRID2,MIF,TUBB2A,NNAT,MSMO1,LY6H,TUBB2B,NSG1,SQLE,JPT1,INA,CSMD2,ASTN1,TXN,NAMPT,TCEAL2,OPCML,MARCKS,ZIC1,EPB41L3,LUZP2,TUBA1B,SOX11,TLE1,NRN1,ATP1A3,IDI1,ZNF536,IDH1,CADM2,CYP51A1,GNAS,PTMS,SEZ6L2,NELL2,MARCKSL1,LONRF1,CACNG5,BNIP3,CNTNAP2,NKD1,TPST1,SREBF2,SDK1,C4ORF48,VSTM2L,CNTN1,NDUFAF4,HSP90AB1,LMNB1,CITED1…
MIRNA	hsa-miR-567	MIRNA:hsa-miR-567	0.0169855	1.76992	190	122	9	14819	PEG10,VEGFA,DMD,GRIN2B,OPCML,NELL2,PROX1,OXR1,ELL2
HPA	cerebellum; synaptic glomeruli - core[â‰¥Low]	HPA:0091061	6.43419e-08	7.19151	291	93	17	11019	RTN1,GRID2,MSMO1,GAP43,FABP7,MARCKS,EPB41L3,UCHL1,ATP1A3,KIRREL3,ADD2,CADM2,SCG3,SEZ6L2,DPP6,OXR1,CHGB
HPA	cerebellum; molecular layer - neuropil[â‰¥Low]	HPA:0090991	1.19956e-07	6.92098	262	93	16	11019	BASP1,GAP43,FABP7,MARCKS,EPB41L3,UCHL1,ATP1A3,KIRREL3,ADD2,CADM2,DPP6,CNTNAP2,OXR1,CHGB,SLC1A3,CNTN1
HPA	cerebellum; synaptic glomeruli - core[â‰¥Medium]	HPA:0091062	1.57814e-07	6.80185	228	93	15	11019	GRID2,MSMO1,GAP43,MARCKS,EPB41L3,UCHL1,ATP1A3,KIRREL3,ADD2,CADM2,SCG3,SEZ6L2,DPP6,OXR1,CHGB
HPA	cerebellum; molecular layer - neuropil[â‰¥Medium]	HPA:0090992	8.92483e-06	5.0494	146	93	11	11019	BASP1,GAP43,FABP7,MARCKS,EPB41L3,KIRREL3,CADM2,CNTNAP2,OXR1,SLC1A3,CNTN1
HPA	cerebral cortex; neuropil[High]	HPA:0100213	1.01965e-05	4.99155	407	93	17	11019	PTPRT,TUBA1A,BASP1,NEFL,GAP43,TUBA1B,PTMA,ATP1A3,CD24,KIRREL3,ADD2,CADM2,DPP6,CNTNAP2,OXR1,SLC1A3,CNTN1
HPA	skin 1; sebaceous glands[â‰¥Medium]	HPA:0461482	0.000293344	3.53262	165	93	10	11019	TUBA1A,CALM2,TXN,MARCKS,TUBA1B,IDH1,UBB,DHCR24,LMNB1,ANK3
HPA	cerebral cortex; neuropil[â‰¥Medium]	HPA:0100212	0.000394312	3.40416	2618	93	43	11019	STMN1,PTPRT,TUBA1A,TUBB3,RTN1,NRXN3,BASP1,CALM2,NEFL,TUBB2A,TUBB2B,GAP43,NCALD,INA,ACAT2,MARCKS,EPB41L3,TUBA1B,PTMA,UCHL1,ATP1A3,IDI1,CD24,KIRREL3,ADD2,CADM2,NDUFC2,EDIL3,SEZ6L2,DPP6,MARCKSL1,TUBB,ROBO2,BNIP3,CNTNAP2,OXR1,ATP5IF1,SREBF2,CHGB,PARK7,SLC1A3,CNTN1,ANK3
HPA	skin 1; sebaceous glands[High]	HPA:0461483	0.00146664	2.83368	83	93	7	11019	TUBA1A,CALM2,MARCKS,TUBA1B,IDH1,UBB,LMNB1
HPA	skin 1; sebaceous glands[â‰¥Low]	HPA:0461481	0.00180988	2.74235	202	93	10	11019	TUBA1A,CALM2,TXN,MARCKS,TUBA1B,IDH1,UBB,DHCR24,LMNB1,ANK3
HPA	cerebellum; synaptic glomeruli - core[High]	HPA:0091063	0.00244089	2.61245	125	93	8	11019	MARCKS,EPB41L3,UCHL1,ADD2,CADM2,SEZ6L2,DPP6,CHGB
HPA	cerebellum; molecular layer - neuropil[High]	HPA:0090993	0.00250304	2.60153	35	93	5	11019	BASP1,MARCKS,KIRREL3,SLC1A3,CNTN1
HPA	skin 1; cells in granular layer[â‰¥Low]	HPA:0460181	0.00553968	2.25652	711	93	18	11019	PEG10,TUBA1A,TUBB2A,MSMO1,VEGFA,FABP7,ACAT2,TXN,TUBA1B,TLE1,UBB,HMGB1,TUBB,BNIP3,DHCR24,HSP90AB1,LMNB1,ANK3
HPA	cerebral cortex; neuropil[â‰¥Low]	HPA:0100211	0.00695859	2.15748	5010	93	62	11019	STMN1,PTPRT,TUBA1A,TUBB3,RTN1,NRXN3,BASP1,HMGCS1,CALM2,NEFL,MIF,TUBB2A,MSMO1,LY6H,TUBB2B,SQLE,GAP43,NCALD,VEGFA,INA,FABP7,ACAT2,DMD,MARCKS,EPB41L3,TUBA1B,PTMA,SCG5,UCHL1,ATP1A3,IDI1,CD24,KIRREL3,ADD2,UBB,CADM2,SCG3,BEX3,PEBP1,NDUFC2,SCOC,PRXL2A,EDIL3,SEZ6L2,DPP6,MARCKSL1,TUBB,ROBO2,BNIP3,CNTNAP2,OXR1,ATP5IF1,SREBF2,SDK1,CHGB,PARK7,SLC1A3,CNTN1,HSP90AB1,PSMA4,ANK3,DYNLRB1
HPA	skin 2; fibrohistiocytic cells[â‰¥Low]	HPA:0471441	0.00731682	2.13568	1021	93	22	11019	STMN1,TUBA1A,BASP1,CALM2,TUBB2A,MSMO1,VEGFA,ACAT2,TXN,MARCKS,TUBA1B,TLE1,UBB,HMGB1,TUBB,BNIP3,PARK7,DHCR24,HSP90AB1,LMNB1,PSMA4,ANK3
HPA	skin 2; cells in spinous layer[â‰¥Low]	HPA:0471411	0.0074273	2.12917	871	93	20	11019	PEG10,STMN1,TUBA1A,CALM2,TUBB2A,MSMO1,VEGFA,ACAT2,TXN,MARCKS,TUBA1B,TLE1,UBB,HMGB1,TUBB,BNIP3,HSP90AB1,LMNB1,PSMA4,ANK3
HPA	skin 2; cells in basal layer[â‰¥Low]	HPA:0471391	0.00957234	2.01898	962	93	21	11019	STMN1,TUBA1A,BASP1,CALM2,MSMO1,VEGFA,ACAT2,TXN,MARCKS,TUBA1B,TLE1,UBB,HMGB1,CDH13,TUBB,BNIP3,PARK7,HSP90AB1,LMNB1,PSMA4,ANK3
HPA	skin 2; endothelial cells[â‰¥Low]	HPA:0470201	0.00979306	2.00908	888	93	20	11019	STMN1,TUBA1A,CALM2,TUBB2A,VEGFA,DMD,TXN,MARCKS,TUBA1B,TLE1,UBB,HMGB1,CDH13,TUBB,BNIP3,PARK7,HSP90AB1,LMNB1,PSMA4,ANK3
HPA	skin 2; langerhans cells[â‰¥Low]	HPA:0471461	0.0217139	1.66326	789	93	18	11019	PEG10,TUBA1A,BASP1,CALM2,TUBB2A,VEGFA,ACAT2,TXN,TUBA1B,TLE1,UBB,HMGB1,TUBB,BNIP3,HSP90AB1,LMNB1,PSMA4,ANK3
HPA	skin 1; eccrine glands[High]	HPA:0461423	0.02492	1.60345	89	93	6	11019	TUBA1A,TUBB2A,VEGFA,TUBA1B,HMGB1,LMNB1
HPA	skin 1; cells in basal layer[â‰¥Low]	HPA:0461391	0.028333	1.54771	881	93	19	11019	STMN1,TUBA1A,BASP1,CALM2,VEGFA,TXN,MARCKS,TUBA1B,TLE1,UBB,HMGB1,CDH13,TUBB,BNIP3,PARK7,HSP90AB1,LMNB1,PSMA4,ANK3
HPA	skin 2; fibrohistiocytic cells[High]	HPA:0471443	0.0345104	1.46205	467	93	13	11019	STMN1,TUBA1A,BASP1,TUBB2A,VEGFA,TXN,MARCKS,TUBA1B,TLE1,UBB,HMGB1,TUBB,LMNB1
HPA	cerebellum; molecular layer cells - nucleus[â‰¥Low]	HPA:0091011	0.0431887	1.36463	187	93	8	11019	GAP43,MARCKS,ZIC1,UCHL1,HMGB1,RALYL,LMNB1,EP300
HPA	skin 2; fibrohistiocytic cells[â‰¥Medium]	HPA:0471442	0.0431897	1.36462	833	93	18	11019	STMN1,TUBA1A,BASP1,CALM2,TUBB2A,VEGFA,ACAT2,TXN,MARCKS,TUBA1B,TLE1,UBB,HMGB1,TUBB,BNIP3,PARK7,HSP90AB1,LMNB1
HPA	skin 1; cells in spinous layer[â‰¥Low]	HPA:0461411	0.0446031	1.35064	760	93	17	11019	PEG10,TUBA1A,TUBB2A,MSMO1,VEGFA,FABP7,TXN,TUBA1B,TLE1,UBB,HMGB1,TUBB,BNIP3,HSP90AB1,LMNB1,PSMA4,ANK3
HPA	cerebellum; Purkinje cells - cytoplasm/membrane[High]	HPA:0090943	0.0447996	1.34873	188	93	8	11019	CALY,RTN1,INA,EPB41L3,UCHL1,SEZ6L2,CNTNAP2,SLC1A3
HP	Dysgenesis of the basal ganglia	HP:0025102	2.50189e-05	4.60173	5	41	4	4958	TUBA1A,TUBB3,TUBB2B,TUBB
HP	Startle-induced seizure	HP:0020214	0.00065639	3.18284	3	41	3	4958	TUBA1A,TUBB3,TUBB2B
HP	Abnormality of the internal capsule	HP:0012502	0.00261046	2.58328	4	41	3	4958	TUBA1A,TUBB3,TUBB2B
HP	Partial agenesis of the corpus callosum	HP:0001338	0.00806085	2.09362	58	41	6	4958	TUBA1A,TUBB3,TUBB2B,ROBO1,TUBB,DHCR24
HP	Abnormal brainstem morphology	HP:0002363	0.0107378	1.96909	274	41	11	4958	TUBA1A,TUBB3,TUBB2A,TUBB2B,ROBO1,ZIC1,ATP1A3,IDH1,TUBB,NDUFAF4,LMNB1
HP	Optic nerve hypoplasia	HP:0000609	0.0125341	1.90191	95	41	7	4958	TUBA1A,TUBB3,NEFL,TUBB2B,ROBO1,ZIC1,GRIA4
HP	Dysgyria	HP:0032398	0.0129026	1.88932	6	41	3	4958	TUBA1A,TUBB3,TUBB2B
HP	Congenital fibrosis of extraocular muscles	HP:0001491	0.0129026	1.88932	6	41	3	4958	TUBA1A,TUBB3,TUBB2B
HP	Nonprogressive restrictive external ophthalmoplegia	HP:0007831	0.0129026	1.88932	6	41	3	4958	TUBA1A,TUBB3,TUBB2B
HP	Levator palpebrae superioris atrophy	HP:0012241	0.0129026	1.88932	6	41	3	4958	TUBA1A,TUBB3,TUBB2B
HP	Abnormal pupil shape	HP:0025309	0.0129026	1.88932	6	41	3	4958	TUBA1A,TUBB3,TUBB2B
HP	Limited vertical extraocular movement	HP:0025721	0.0129026	1.88932	6	41	3	4958	TUBA1A,TUBB3,TUBB2B
HP	Abnormal levator palpebrae superioris morphology	HP:3000072	0.0129026	1.88932	6	41	3	4958	TUBA1A,TUBB3,TUBB2B
HP	Compensatory chin elevation	HP:0001477	0.0129026	1.88932	6	41	3	4958	TUBA1A,TUBB3,TUBB2B
HP	Abnormal best corrected visual acuity test	HP:0030534	0.0224498	1.64879	7	41	3	4958	TUBA1A,TUBB3,TUBB2B
HP	Abnormal muscle tone	HP:0003808	0.0293643	1.53218	2141	41	31	4958	TUBA1A,TUBB3,NRXN1,NEFL,GRID2,TUBB2A,PAX3,TUBB2B,ACAT2,DMD,GRIN2B,ZIC1,SLC30A10,SOX11,UCHL1,ATP1A3,GRIA4,NDN,IDH1,NDUFC2,TUBB,CNTNAP2,OXR1,PARK7,SLC1A3,DHCR24,CNTN1,NDUFAF4,LMNB1,EP300,ANK3
HP	Aplasia/Hypoplasia of the optic nerve	HP:0008058	0.0329537	1.4821	110	41	7	4958	TUBA1A,TUBB3,NEFL,TUBB2B,ROBO1,ZIC1,GRIA4

## Sheet: S10
Supplementary Table 10:	p_val	avg_log2FC	pct.1	pct.2	p_val_adj	gene	neglog10_p_adj	significance	target	upregulate
3w Ab hiNS(-) vs 3w Ab hiNS(+) astrocyte volcano plot:	4.52339e-37	-1.64343	0.944	0.987	1.11207e-32	ADGRB3	31.9539	yes	no	no
	1.43573e-30	-1.74615	0.586	0.921	3.52974e-26	GABBR2	25.4523	yes	no	no
	3.38925e-29	4.25311	0.539	0.079	8.33247e-25	CFI	24.0792	yes	no	yes
	8.32963e-29	-2.63065	0.267	0.741	2.04784e-24	FUT9	23.6887	yes	no	no
	3.79924e-27	-2.73166	0.25	0.711	9.34042e-23	SEZ6L	22.0296	yes	no	no
	1.32861e-26	-1.82823	0.647	0.946	3.26639e-22	SLC1A3	21.4859	yes	no	no
	2.49625e-25	-1.53886	0.746	0.95	6.13703e-21	NTRK2	20.212	yes	no	no
	4.32974e-25	-1.76731	0.466	0.862	1.06447e-20	AC008957.2	19.9729	yes	no	no
	1.63544e-24	1.77429	0.922	0.695	4.02073e-20	RYR3	19.3957	yes	no	yes
	2.18586e-24	-1.41833	0.599	0.908	5.37394e-20	NCAM1	19.2697	yes	no	no
	2.46134e-24	-1.73866	0.711	0.958	6.05119e-20	NCKAP5	19.2182	yes	no	no
	4.05377e-24	-1.54348	0.616	0.916	9.96619e-20	PDE3A	19.0015	yes	no	no
	8.28828e-24	-1.43109	0.767	0.941	2.03767e-19	PARD3B	18.6909	yes	no	no
	1.82373e-22	1.85373	0.841	0.653	4.48365e-18	OXR1	17.3484	yes	yes	yes
	1.62115e-21	-1.35916	0.909	0.992	3.98559e-17	GPM6A	16.3995	yes	no	no
	3.80312e-21	-2.19476	0.185	0.611	9.34997e-17	PDE1A	16.0292	yes	no	no
	5.10631e-21	2.1168	0.772	0.485	1.25539e-16	AC090579.1	15.9012	yes	no	yes
	4.24901e-20	-1.88026	0.293	0.724	1.04462e-15	KIRREL3	14.981	yes	no	no
	7.46995e-20	-1.48077	0.263	0.686	1.83649e-15	TENM1	14.736	yes	no	no
	8.52755e-20	5.47595	0.349	0.025	2.0965e-15	CCL2	14.6785	yes	yes	yes
	1.94218e-19	-1.2834	0.586	0.887	4.77485e-15	FAT3	14.321	yes	no	no
	2.25132e-19	2.93122	0.504	0.142	5.53487e-15	CD44	14.2569	yes	yes	yes
	3.19159e-19	-1.5088	0.44	0.782	7.84653e-15	DGKI	14.1053	yes	no	no
	2.28999e-18	-1.52652	0.539	0.833	5.62994e-14	CSMD3	13.2495	yes	no	no
	4.79024e-18	1.19281	0.914	0.757	1.17768e-13	GAP43	12.929	yes	no	yes
	5.63214e-18	-2.01243	0.241	0.632	1.38466e-13	LDB2	12.8587	yes	no	no
	5.95154e-18	-1.70073	0.388	0.753	1.46319e-13	ARHGEF4	12.8347	yes	no	no
	1.0327e-17	2.35196	0.905	0.862	2.5389e-13	MT-CO3	12.5954	yes	no	yes
	1.20562e-17	-1.1044	0.793	0.946	2.96401e-13	PHLPP1	12.5281	yes	no	no
	1.61735e-17	-1.05346	0.75	0.946	3.97626e-13	TMEM178B	12.4005	yes	no	no
	3.59892e-17	-1.39649	0.582	0.862	8.84793e-13	PHYHIPL	12.0532	yes	no	no
	7.61327e-17	-1.74895	0.302	0.649	1.87172e-12	ARAP2	11.7278	yes	no	no
	2.30361e-16	-1.49675	0.431	0.778	5.66342e-12	NTM	11.2469	yes	no	no
	2.79255e-16	-1.28403	0.823	0.958	6.86549e-12	ERBB4	11.1633	yes	no	no
	3.89491e-16	2.1114	0.897	0.791	9.57564e-12	MT-ND3	11.0188	yes	no	yes
	4.5401e-16	1.2076	0.918	0.828	1.11618e-11	TENM4	10.9523	yes	no	yes
	6.23075e-16	-1.38756	0.293	0.661	1.53183e-11	LIMCH1	10.8148	yes	no	no
	2.78583e-15	-2.25833	0.103	0.435	6.84897e-11	FGFR2	10.1644	yes	no	no
	3.04045e-15	3.65731	0.336	0.054	7.47494e-11	STK32A	10.1264	yes	no	yes
	4.62839e-15	1.50086	0.797	0.573	1.13789e-10	CHL1	9.9439	yes	yes	yes
	6.07036e-15	-2.77142	0.112	0.427	1.4924e-10	PI15	9.82612	yes	no	no
	6.6131e-15	1.9844	0.638	0.368	1.62583e-10	FGF14	9.78892	yes	no	yes
	6.81108e-15	1.91305	0.625	0.305	1.6745e-10	PMEPA1	9.77611	yes	no	yes
	1.45863e-14	1.25386	0.828	0.72	3.58605e-10	VMP1	9.44538	yes	no	yes
	1.4634e-14	2.94173	0.496	0.192	3.59778e-10	GFAP	9.44397	yes	yes	yes
	1.48143e-14	-2.15378	0.362	0.703	3.64208e-10	NRXN1	9.43865	yes	yes	no
	1.75524e-14	-1.06424	0.517	0.828	4.31526e-10	FAM13C	9.36499	yes	no	no
	2.05843e-14	-3.01368	0.047	0.322	5.06066e-10	LAMA1	9.29579	yes	no	no
	2.25327e-14	-1.03182	0.728	0.895	5.53967e-10	GPHN	9.25652	yes	no	no
	2.97428e-14	-1.52303	0.392	0.711	7.31226e-10	SLIT1	9.13595	yes	no	no
	3.11762e-14	1.11608	0.871	0.762	7.66466e-10	SORBS1	9.11551	yes	no	yes
	4.07732e-14	-1.67257	0.388	0.69	1.00241e-09	GLUD1	8.99896	yes	no	no
	4.0796e-14	-0.811835	0.927	0.967	1.00297e-09	KIF1B	8.99871	yes	no	no
	4.81692e-14	-1.6419	0.203	0.531	1.18424e-09	GRAMD1B	8.92656	yes	no	no
	7.0575e-14	-4.60004	0.043	0.297	1.73509e-09	AGBL1	8.76068	yes	no	no
	8.70344e-14	-1.41693	0.379	0.707	2.13974e-09	EPHB1	8.66964	yes	no	no
	1.08756e-13	3.36149	0.336	0.071	2.67377e-09	LINC01141	8.57288	yes	no	yes
	1.11452e-13	1.40387	0.819	0.661	2.74004e-09	WWTR1	8.56224	yes	no	yes
	1.4743e-13	4.20838	0.289	0.042	3.62457e-09	SPP1	8.44074	yes	yes	yes
	1.72297e-13	-1.06102	0.625	0.858	4.23591e-09	NRG3	8.37305	yes	no	no
	1.87371e-13	-1.74898	0.147	0.456	4.60652e-09	KCNH8	8.33663	yes	no	no
	2.1416e-13	-1.42574	0.543	0.791	5.26512e-09	SLC4A4	8.27859	yes	no	no
	2.22467e-13	2.40339	0.547	0.28	5.46934e-09	PLPP4	8.26206	yes	no	yes
	2.91344e-13	1.82471	0.892	0.82	7.16269e-09	MT-CO2	8.14492	yes	no	yes
	4.00418e-13	-1.65315	0.129	0.439	9.84428e-09	ATP1A2	8.00682	yes	no	no
	5.08434e-13	1.82731	0.927	0.929	1.24998e-08	MT-CO1	7.9031	yes	no	yes
	7.20886e-13	-1.30184	0.539	0.808	1.7723e-08	CADM2	7.75146	yes	yes	no
	7.30257e-13	1.10802	0.849	0.598	1.79534e-08	EPB41L3	7.74585	yes	no	yes
	7.43508e-13	-1.27223	0.345	0.665	1.82791e-08	FGFR1	7.73804	yes	no	no
	7.83164e-13	1.72542	0.892	0.854	1.92541e-08	MT-ATP6	7.71548	yes	no	yes
	1.09497e-12	-1.54525	0.246	0.577	2.69198e-08	DOK5	7.56993	yes	no	no
	1.14225e-12	1.0937	0.866	0.799	2.80821e-08	ARHGEF3	7.55157	yes	no	yes
	1.35138e-12	-1.68573	0.306	0.619	3.32237e-08	PLD5	7.47855	yes	no	no
	1.66202e-12	-1.74562	0.319	0.628	4.08608e-08	AC119150.1	7.38869	yes	no	no
	1.97681e-12	-1.09595	0.746	0.9	4.85999e-08	NHSL1	7.31337	yes	no	no
	3.17524e-12	-1.49584	0.306	0.619	7.80633e-08	AC019068.1	7.10755	yes	no	no
	3.39791e-12	-0.971955	0.565	0.837	8.35377e-08	TMEM161B-AS1	7.07812	yes	no	no
	3.71279e-12	-1.91017	0.108	0.389	9.12789e-08	CNTN3	7.03963	yes	no	no
	3.95105e-12	-0.892023	0.591	0.866	9.71366e-08	SRGAP3	7.01262	yes	no	no
	4.06645e-12	1.71029	0.625	0.393	9.99736e-08	FABP5	7.00011	yes	no	yes
	4.07914e-12	-0.843678	0.733	0.933	1.00286e-07	GREB1L	6.99876	yes	no	no
	4.16679e-12	-1.40439	0.5	0.762	1.0244e-07	AC022101.1	6.98953	yes	no	no
	4.18553e-12	-1.03814	0.491	0.778	1.02901e-07	CECR2	6.98758	yes	no	no
	4.69106e-12	-1.28851	0.651	0.854	1.1533e-07	SNCAIP	6.93806	yes	no	no
	5.02219e-12	-2.16179	0.047	0.289	1.23471e-07	ACSL6	6.90844	yes	no	no
	5.25498e-12	2.59664	0.323	0.075	1.29194e-07	LZTS1	6.88876	yes	no	yes
	5.57982e-12	-1.44064	0.168	0.481	1.3718e-07	AC008957.1	6.86271	yes	no	no
	5.59976e-12	-1.18269	0.379	0.686	1.3767e-07	TLE4	6.86116	yes	no	no
	5.85936e-12	-1.83967	0.172	0.464	1.44052e-07	PSAT1	6.84148	yes	no	no
	9.89565e-12	2.19831	0.422	0.159	2.43284e-07	OSMR	6.61389	yes	no	yes
	1.05918e-11	1.82239	0.75	0.607	2.604e-07	IGFBP2	6.58436	yes	no	yes
	1.33312e-11	-1.6475	0.159	0.452	3.27748e-07	PLAGL1	6.48446	yes	no	no
	1.52099e-11	-1.09471	0.591	0.816	3.73935e-07	PCDH7	6.4272	yes	no	no
	1.75971e-11	-0.727159	0.698	0.921	4.32624e-07	PTPRD	6.36389	yes	no	no
	1.77007e-11	-1.1234	0.366	0.665	4.35172e-07	CNKSR2	6.36134	yes	no	no
	2.06884e-11	-0.629763	0.944	0.987	5.08624e-07	LSAMP	6.2936	yes	no	no
	2.17272e-11	8.31872	0.172	0	5.34164e-07	POSTN	6.27233	yes	no	yes
	2.18058e-11	-1.6683	0.203	0.49	5.36095e-07	AL591686.2	6.27076	yes	no	no
	2.22934e-11	-2.58914	0.047	0.276	5.48083e-07	DLGAP2	6.26115	yes	no	no
	2.41935e-11	1.96576	0.444	0.18	5.94797e-07	LHFPL3	6.22563	yes	no	yes
	2.5574e-11	-1.73173	0.121	0.393	6.28737e-07	SLC7A11	6.20153	yes	yes	no
	2.60377e-11	-1.86103	0.121	0.393	6.40137e-07	NCKAP5-AS2	6.19373	yes	no	no
	2.7452e-11	-1.06451	0.586	0.837	6.74908e-07	TENM2	6.17076	yes	no	no
	3.21525e-11	-0.991472	0.78	0.933	7.9047e-07	CELF2	6.10211	yes	no	no
	3.21826e-11	-2.59365	0.103	0.36	7.91208e-07	HS6ST2	6.10171	yes	no	no
	3.36647e-11	-1.16335	0.797	0.916	8.27647e-07	NKAIN3	6.08215	yes	no	no
	3.37363e-11	2.10802	0.487	0.247	8.29407e-07	MAN1C1	6.08123	yes	no	yes
	3.56208e-11	-0.865632	0.672	0.891	8.75737e-07	APC	6.05763	yes	no	no
	3.59585e-11	1.28719	0.927	0.891	8.8404e-07	MAP1B	6.05353	yes	no	yes
	3.77856e-11	-0.900315	0.668	0.862	9.2896e-07	NBEA	6.032	yes	no	no
	4.50686e-11	-0.931975	0.772	0.933	1.10801e-06	SETBP1	5.95546	yes	no	no
	4.8117e-11	2.68495	0.28	0.054	1.18296e-06	GRIN2A	5.92703	yes	no	yes
	5.84337e-11	-0.871992	0.534	0.812	1.43659e-06	AC012409.2	5.84267	yes	no	no
	6.15423e-11	-1.09444	0.181	0.469	1.51302e-06	MPPED2	5.82016	yes	no	no
	8.02782e-11	-1.49744	0.228	0.527	1.97364e-06	AC092969.1	5.70473	yes	no	no
	1.13531e-10	-0.96893	0.491	0.791	2.79115e-06	FIGN	5.55422	yes	no	no
	1.27789e-10	-0.834819	0.5	0.787	3.14168e-06	CACHD1	5.50284	yes	no	no
	1.41474e-10	-1.83094	0.185	0.452	3.47814e-06	AC092944.1	5.45865	yes	no	no
	1.46947e-10	-0.776507	0.884	0.975	3.61268e-06	LINC00461	5.44217	yes	no	no
	1.74337e-10	-0.573255	0.97	0.983	4.28608e-06	QKI	5.36794	yes	no	no
	1.80709e-10	-1.39376	0.224	0.515	4.44273e-06	GRM3	5.35235	yes	no	no
	1.96109e-10	-1.15777	0.181	0.473	4.82133e-06	MMD2	5.31683	yes	no	no
	2.14949e-10	-0.823534	0.595	0.833	5.28452e-06	NTRK3	5.27699	yes	no	no
	2.40736e-10	-2.53779	0.06	0.289	5.9185e-06	ADCY8	5.22779	yes	no	no
	2.74621e-10	-1.06584	0.56	0.799	6.75155e-06	PTPRM	5.1706	yes	no	no
	2.82627e-10	-1.05406	0.427	0.72	6.94838e-06	FRY	5.15812	yes	no	no
	2.9054e-10	1.04945	0.875	0.753	7.14293e-06	VIM	5.14612	yes	yes	yes
	3.20289e-10	-0.986183	0.659	0.887	7.8743e-06	CASK	5.10379	yes	no	no
	3.39177e-10	0.94307	0.823	0.778	8.33868e-06	MRC2	5.0789	yes	no	yes
	3.78435e-10	-1.23361	0.741	0.879	9.30383e-06	ANKS1B	5.03134	yes	no	no
	3.83067e-10	-0.928479	0.897	0.967	9.4177e-06	MAP2	5.02606	yes	no	no
	3.9785e-10	-1.01306	0.599	0.837	9.78115e-06	AC104041.1	5.00961	yes	no	no
	4.61378e-10	-2.63196	0.047	0.255	1.1343e-05	AC005009.2	4.94527	yes	no	no
	4.65546e-10	-0.892752	0.552	0.787	1.14455e-05	STAU2	4.94137	yes	no	no
	4.76809e-10	-1.03941	0.233	0.519	1.17224e-05	EDNRB	4.93099	yes	no	no
	5.03499e-10	-1.65631	0.22	0.481	1.23785e-05	TNFRSF19	4.90733	yes	no	no
	5.37669e-10	-1.07281	0.207	0.494	1.32186e-05	HDAC9	4.87881	yes	no	no
	5.48187e-10	-0.898481	0.552	0.791	1.34772e-05	TOX	4.8704	yes	no	no
	5.62068e-10	1.45236	0.716	0.556	1.38184e-05	B2M	4.85954	yes	no	yes
	6.17244e-10	-1.11744	0.276	0.569	1.5175e-05	SOX1-OT	4.81887	yes	no	no
	6.27664e-10	0.752816	0.961	0.916	1.54311e-05	NAV2	4.8116	yes	no	yes
	6.37417e-10	3.84793	0.198	0.021	1.56709e-05	SULF1	4.80491	yes	no	yes
	6.91124e-10	1.82216	0.565	0.364	1.69913e-05	DPY19L1	4.76977	yes	no	yes
	7.47552e-10	-1.27626	0.315	0.594	1.83786e-05	VAT1L	4.73569	yes	no	no
	7.74e-10	4.98575	0.177	0.013	1.90288e-05	MXRA5	4.72059	yes	no	yes
	7.86741e-10	0.706723	0.922	0.787	1.9342e-05	GALNT17	4.7135	yes	no	yes
	7.91616e-10	1.57547	0.672	0.51	1.94619e-05	PLS3	4.71082	yes	no	yes
	8.03431e-10	-0.910745	0.478	0.753	1.97524e-05	C1orf21	4.70438	yes	no	no
	1.06607e-09	-1.48178	0.159	0.418	2.62094e-05	FOXP2	4.58154	yes	no	no
	1.06733e-09	1.82789	0.315	0.092	2.62403e-05	LRAT	4.58103	yes	no	yes
	1.1e-09	3.20447	0.254	0.059	2.70435e-05	HS3ST4	4.56794	yes	no	yes
	1.14977e-09	-1.4157	0.203	0.46	2.8267e-05	LINC02506	4.54872	yes	no	no
	1.23169e-09	1.62773	0.759	0.665	3.02811e-05	MT-ND4	4.51883	yes	no	yes
	1.27109e-09	-1.12408	0.349	0.632	3.12498e-05	MEIS1	4.50515	yes	no	no
	1.35362e-09	-1.86524	0.207	0.464	3.32787e-05	Z99289.1	4.47783	yes	no	no
	1.42307e-09	1.65409	0.638	0.46	3.49862e-05	CD99	4.4561	yes	no	yes
	1.48702e-09	2.84016	0.28	0.075	3.65583e-05	AL139220.2	4.43701	yes	no	yes
	1.52e-09	-1.25615	0.323	0.577	3.73693e-05	VLDLR-AS1	4.42748	yes	no	no
	1.62543e-09	1.43382	0.892	0.854	3.99611e-05	MT-CYB	4.39836	yes	no	yes
	1.67689e-09	-4.52185	0.009	0.167	4.12263e-05	CPLX1	4.38483	yes	no	no
	1.71042e-09	2.30091	0.31	0.096	4.20506e-05	PROM1	4.37623	yes	no	yes
	1.7366e-09	3.83877	0.22	0.038	4.26943e-05	CHI3L1	4.36963	yes	no	yes
	1.81353e-09	1.76866	0.461	0.226	4.45857e-05	SPOCK1	4.3508	yes	no	yes
	2.14755e-09	-0.8088	0.69	0.874	5.27975e-05	TAOK3	4.27739	yes	no	no
	2.24733e-09	-0.761007	0.918	0.979	5.52506e-05	LRP1B	4.25766	yes	no	no
	2.2681e-09	1.07323	0.815	0.728	5.57613e-05	CACNA2D1	4.25367	yes	no	yes
	2.38131e-09	-2.0544	0.228	0.485	5.85446e-05	RIC3	4.23251	yes	no	no
	2.68926e-09	1.11843	0.901	0.858	6.61155e-05	NEAT1	4.1797	yes	no	yes
	2.74997e-09	-0.841727	0.672	0.883	6.76081e-05	CLASP2	4.17	yes	no	no
	2.91754e-09	-2.52031	0.06	0.259	7.17278e-05	STUM	4.14431	yes	no	no
	3.03988e-09	-1.14014	0.211	0.485	7.47354e-05	SLC35F4	4.12647	yes	no	no
	3.97545e-09	-1.39366	0.547	0.774	9.77363e-05	PDE10A	4.00994	yes	no	no
	4.02425e-09	1.94152	0.522	0.305	9.89362e-05	CTNNA3	4.00464	yes	no	yes
	4.12681e-09	1.62538	0.629	0.481	0.000101458	TMEM65	3.99372	yes	no	yes
	4.21614e-09	-0.998897	0.414	0.69	0.000103654	AHCYL2	3.98441	yes	no	no
	4.52558e-09	2.08411	0.289	0.084	0.000111261	LHFPL3-AS1	3.95366	yes	no	yes
	4.57444e-09	1.02674	0.711	0.569	0.000112463	ADAM9	3.94899	yes	no	yes
	4.66456e-09	-1.62147	0.134	0.368	0.000114678	AC097654.1	3.94052	yes	no	no
	5.31438e-09	-0.799292	0.871	0.958	0.000130654	TNRC6A	3.88388	yes	no	no
	6.20688e-09	0.870836	0.966	0.9	0.000152596	TUBA1A	3.81646	yes	no	yes
	7.21693e-09	0.774634	0.849	0.72	0.000177428	NTN1	3.75098	yes	no	yes
	7.31702e-09	1.48625	0.672	0.536	0.000179889	CD63	3.745	yes	no	yes
	7.9804e-09	2.74435	0.302	0.1	0.000196198	IGSF9B	3.70731	yes	no	yes
	9.06206e-09	-3.16225	0.047	0.23	0.000222791	RIC3-DT	3.6521	yes	no	no
	9.27277e-09	-0.873005	0.431	0.69	0.000227971	ZNF608	3.64212	yes	no	no
	9.74566e-09	-0.742314	0.677	0.895	0.000239597	SPON1	3.62052	yes	no	no
	1.02573e-08	1.29203	0.69	0.515	0.000252175	SERPINE2	3.5983	yes	no	yes
	1.10103e-08	-2.91403	0.034	0.205	0.000270687	DGKB	3.56753	yes	no	no
	1.10494e-08	1.70871	0.534	0.351	0.000271649	NRIP1	3.56599	yes	no	yes
	1.10512e-08	-0.75472	0.647	0.849	0.000271693	PRKN	3.56592	yes	no	no
	1.22128e-08	3.61259	0.159	0.013	0.000300252	SERPINA3	3.52251	yes	no	yes
	1.24351e-08	1.93851	0.591	0.427	0.000305717	MT-ND1	3.51468	yes	no	yes
	1.26103e-08	-0.771687	0.677	0.833	0.000310024	STK33	3.5086	yes	no	no
	1.3674e-08	-1.72563	0.06	0.251	0.000336174	AC109466.1	3.47344	yes	no	no
	1.3886e-08	-1.41876	0.362	0.607	0.000341388	GULP1	3.46675	yes	no	no
	1.44744e-08	-2.52483	0.039	0.213	0.000355854	LMO1	3.44873	yes	no	no
	1.49253e-08	-1.28811	0.448	0.669	0.000366937	LAMA4	3.43541	yes	no	no
	1.684e-08	-1.41412	0.121	0.343	0.000414011	AMPH	3.38299	yes	no	no
	1.70054e-08	3.26385	0.371	0.176	0.000418078	RHOBTB3	3.37874	yes	no	yes
	1.71453e-08	-0.975631	0.388	0.657	0.000421517	EEPD1	3.37518	yes	no	no
	1.86055e-08	-0.877563	0.547	0.778	0.000457416	KIAA1549L	3.33969	yes	no	no
	1.86219e-08	-0.957945	0.164	0.414	0.000457819	EYA2	3.33931	yes	no	no
	1.89077e-08	-0.829337	0.509	0.757	0.000464846	PPP1R9A	3.33269	yes	no	no
	1.98907e-08	-0.998573	0.151	0.393	0.000489013	AL110292.1	3.31068	yes	no	no
	2.10182e-08	-1.12725	0.159	0.393	0.000516731	ACSBG1	3.28674	yes	no	no
	2.15186e-08	-0.713545	0.918	0.975	0.000529034	PCDH9	3.27652	yes	no	no
	2.30905e-08	-0.822692	0.151	0.393	0.000567679	STON2	3.2459	yes	no	no
	2.50947e-08	-1.33567	0.138	0.364	0.000616954	LRRN2	3.20975	yes	no	no
	2.63563e-08	1.59035	0.638	0.452	0.00064797	KCND2	3.18845	yes	no	yes
	2.77659e-08	2.1932	0.353	0.142	0.000682625	NAMPT	3.16582	yes	no	yes
	2.93596e-08	1.51483	0.547	0.368	0.000721806	ADAM12	3.14158	yes	no	yes
	2.94081e-08	1.54769	0.552	0.377	0.000722998	PSAP	3.14086	yes	no	yes
	3.0552e-08	1.72072	0.647	0.544	0.00075112	AC010894.3	3.12429	yes	no	yes
	3.35366e-08	1.85678	0.435	0.238	0.000824498	HAP1	3.08381	yes	no	yes
	3.41211e-08	2.30965	0.302	0.105	0.000838867	TSHZ2	3.07631	yes	no	yes
	3.63498e-08	-0.734529	0.517	0.736	0.000893659	LIFR	3.04883	yes	no	no
	3.8697e-08	-0.712747	0.741	0.9	0.000951366	SSBP2	3.02165	yes	no	no
	3.8748e-08	2.09226	0.358	0.155	0.000952619	IFI16	3.02108	yes	no	yes
	3.88657e-08	-1.3251	0.116	0.331	0.000955512	KCNK10	3.01976	yes	no	no
	3.95902e-08	-1.31271	0.177	0.414	0.000973325	CAMK2G	3.01174	yes	no	no
	3.96059e-08	-0.551155	0.991	0.992	0.000973711	NOVA1	3.01157	yes	no	no
	3.96542e-08	-1.43899	0.095	0.301	0.000974897	GPR82	3.01104	yes	no	no
	4.01323e-08	-1.30301	0.263	0.502	0.000986652	AC097537.1	3.00584	yes	no	no
	4.27592e-08	-1.67925	0.086	0.28	0.00105124	SGSM1	2.9783	yes	no	no
	4.34922e-08	-0.850443	0.198	0.448	0.00106925	LINC02245	2.97092	yes	no	no
	4.40726e-08	2.07286	0.328	0.126	0.00108352	STK32B	2.96516	yes	no	yes
	4.47583e-08	-4.85609	0.03	0.184	0.00110038	TAFA1	2.95846	yes	no	no
	4.61814e-08	-1.47449	0.125	0.339	0.00113537	UFL1-AS1	2.94486	yes	no	no
	4.68459e-08	-0.785721	0.526	0.774	0.00115171	VGLL4	2.93866	yes	no	no
	4.70942e-08	-1.38999	0.086	0.285	0.00115781	GPR137C	2.93636	yes	no	no
	4.7435e-08	-0.855659	0.272	0.54	0.00116619	BCL2	2.93323	yes	no	no
	4.80947e-08	-0.826484	0.177	0.423	0.00118241	VEPH1	2.92723	yes	no	no
	4.80999e-08	-1.17306	0.336	0.577	0.00118254	ADCY2	2.92719	yes	no	no
	4.9207e-08	-1.3772	0.375	0.603	0.00120976	RBMS3	2.9173	yes	no	no
	5.38512e-08	-0.863344	0.267	0.536	0.00132393	IL1RAPL1	2.87813	yes	no	no
	5.88715e-08	7.73214	0.116	0	0.00144736	COL1A1	2.83942	yes	no	yes
	5.99471e-08	-2.29109	0.091	0.285	0.0014738	THSD7A	2.83156	yes	no	no
	6.15607e-08	-0.668325	0.728	0.9	0.00151347	DOCK3	2.82003	yes	no	no
	6.54352e-08	0.916916	0.711	0.531	0.00160872	CASC15	2.79352	yes	no	yes
	6.88117e-08	-0.497463	0.375	0.649	0.00169173	UNC80	2.77167	no	no	no
	7.05924e-08	-1.93422	0.185	0.41	0.00173551	MIR3681HG	2.76057	yes	no	no
	7.29018e-08	-1.56743	0.039	0.201	0.00179229	DPY19L2	2.74659	yes	no	no
	7.32666e-08	1.43728	0.703	0.603	0.00180126	ANKRD10	2.74442	yes	no	yes
	7.64822e-08	2.57022	0.388	0.192	0.00188032	MEG3	2.72577	yes	yes	yes
	7.89343e-08	1.64628	0.603	0.431	0.0019406	MT-ND5	2.71206	yes	no	yes
	8.02392e-08	-1.21553	0.552	0.732	0.00197268	ADAMTS3	2.70494	yes	no	no
	8.17803e-08	-1.11038	0.297	0.536	0.00201057	CORO2B	2.69668	yes	no	no
	8.8325e-08	-3.01531	0.039	0.197	0.00217147	AL807742.1	2.66325	yes	no	no
	1.11241e-07	-0.646113	0.888	0.941	0.00273485	DTNA	2.56307	yes	no	no
	1.12756e-07	2.16419	0.297	0.109	0.00277211	PRUNE2	2.55719	yes	no	yes
	1.13846e-07	-1.18429	0.315	0.548	0.00279891	SNTB1	2.55301	yes	no	no
	1.14298e-07	1.17183	0.733	0.594	0.00281001	IMMP2L	2.55129	yes	no	yes
	1.2263e-07	-0.782318	0.388	0.649	0.00301485	REPS1	2.52073	yes	no	no
	1.25117e-07	1.59081	0.513	0.339	0.003076	RBMS1	2.51201	yes	no	yes
	1.28614e-07	1.91617	0.362	0.167	0.00316198	PTCHD1-AS	2.50004	yes	no	yes
	1.2992e-07	-0.670574	0.629	0.82	0.00319409	SPIRE1	2.49565	yes	no	no
	1.49803e-07	-0.7378	0.698	0.858	0.00368292	LINC00511	2.43381	yes	no	no
	1.56306e-07	2.05862	0.366	0.163	0.00384278	MEG8	2.41535	yes	no	yes
	1.59949e-07	-0.968662	0.483	0.674	0.00393236	GLI3	2.40535	yes	no	no
	1.67089e-07	3.9143	0.121	0.004	0.00410788	AL442636.1	2.38638	yes	no	yes
	1.73029e-07	-2.08161	0.091	0.272	0.00425392	SLC30A10	2.37121	yes	no	no
	1.73214e-07	2.26413	0.371	0.184	0.00425846	PDPN	2.37075	yes	no	yes
	1.75726e-07	-0.842699	0.565	0.782	0.00432024	NR2F2-AS1	2.36449	yes	no	no
	1.79127e-07	-1.30382	0.116	0.318	0.00440383	AC007666.2	2.35617	yes	no	no
	1.80036e-07	-1.25547	0.19	0.41	0.00442618	PCYT1B	2.35397	yes	no	no
	1.81455e-07	-1.25268	0.134	0.351	0.00446108	LRP2	2.35056	yes	no	no
	1.83841e-07	-1.25928	0.276	0.502	0.00451974	NAV3	2.34489	yes	no	no
	1.86282e-07	-1.32236	0.22	0.439	0.00457975	AR	2.33916	yes	no	no
	1.86441e-07	1.8331	0.358	0.159	0.00458366	PROS1	2.33879	yes	no	yes
	2.01085e-07	-2.0109	0.047	0.213	0.00494368	AL080273.1	2.30595	yes	no	no
	2.0734e-07	-0.903705	0.362	0.607	0.00509746	GNAO1	2.29265	yes	no	no
	2.10233e-07	0.664116	0.94	0.925	0.00516858	DST	2.28663	yes	no	yes
	2.16406e-07	3.96771	0.216	0.059	0.00532035	IGFBP5	2.27406	yes	no	yes
	2.31697e-07	-0.824797	0.353	0.628	0.00569628	AC010974.2	2.24441	yes	no	no
	2.42471e-07	2.79088	0.203	0.046	0.00596114	AL109930.1	2.22467	yes	no	yes
	2.42915e-07	1.03988	0.806	0.782	0.00597206	TPST1	2.22388	yes	no	yes
	2.48696e-07	-2.25175	0.043	0.201	0.00611419	ADORA2B	2.21366	yes	no	no
	2.50037e-07	-0.426091	0.198	0.439	0.00614716	SLC6A1	2.21133	no	no	no
	2.53308e-07	3.62216	0.181	0.038	0.00622757	RBP1	2.20568	yes	no	yes
	2.56214e-07	1.10516	0.754	0.678	0.00629903	FRYL	2.20073	yes	no	yes
	2.62146e-07	4.09375	0.177	0.033	0.00644487	BTBD11	2.19079	yes	no	yes
	2.69624e-07	1.30762	0.664	0.536	0.00662871	MT-ND2	2.17857	yes	no	yes
	2.80697e-07	-0.511449	0.772	0.908	0.00690092	TBC1D5	2.16109	yes	no	no
	3.00146e-07	2.09191	0.384	0.209	0.00737909	MT-ND4L	2.132	yes	no	yes
	3.47916e-07	6.37903	0.103	0	0.00855352	ABCC3	2.06786	yes	no	yes
	3.50641e-07	-0.787465	0.453	0.686	0.00862051	ELP4	2.06447	yes	no	no
	3.63366e-07	-0.708529	0.664	0.841	0.00893334	CREB5	2.04899	yes	no	no
	3.6937e-07	-1.05454	0.388	0.611	0.00908097	AC069437.1	2.04187	yes	no	no
	3.87225e-07	-1.43913	0.121	0.314	0.00951991	PTCH2	2.02137	yes	no	no
	3.93529e-07	-0.644526	0.5	0.741	0.0096749	GRIA2	2.01435	yes	no	no
	4.10207e-07	3.56252	0.142	0.017	0.0100849	CAPN5	1.99633	yes	no	yes
	4.55239e-07	-0.649176	0.815	0.916	0.011192	GPM6B	1.95109	yes	no	no
	4.73809e-07	1.48197	0.716	0.682	0.0116486	ACSL3	1.93373	yes	no	yes
	5.03645e-07	-0.773235	0.509	0.774	0.0123821	SEMA6A-AS1	1.90721	yes	no	no
	5.14872e-07	-0.443323	0.97	0.975	0.0126581	MIR99AHG	1.89763	no	no	no
	5.55604e-07	-1.74796	0.091	0.268	0.0136595	AP001783.1	1.86456	yes	no	no
	5.60883e-07	-0.82122	0.487	0.69	0.0137893	GARNL3	1.86046	yes	no	no
	5.72731e-07	1.51417	0.448	0.259	0.0140806	GRIK2	1.85138	yes	no	yes
	5.82202e-07	-1.59513	0.091	0.272	0.0143134	MAP2K6	1.84426	yes	no	no
	6.48999e-07	1.4063	0.496	0.322	0.0159556	TTLL7	1.79709	yes	no	yes
	6.68843e-07	-0.6484	0.591	0.812	0.0164435	CDH20	1.78401	yes	no	no
	6.93054e-07	-1.65905	0.065	0.23	0.0170387	APCDD1	1.76856	yes	no	no
	7.16787e-07	-0.720423	0.522	0.741	0.0176222	ADAMTS6	1.75394	yes	no	no
	7.32694e-07	-1.03777	0.103	0.289	0.0180133	GRK3	1.74441	yes	no	no
	7.61632e-07	-1.0995	0.284	0.498	0.0187247	SORCS2	1.72758	yes	no	no
	8.88694e-07	-0.903588	0.228	0.444	0.0218485	ZNF536	1.66058	yes	no	no
	9.11933e-07	-1.61439	0.099	0.28	0.0224199	LINC01896	1.64937	yes	no	no
	9.20348e-07	-0.678653	0.164	0.385	0.0226268	RNF144A	1.64538	yes	no	no
	9.58517e-07	1.71851	0.422	0.259	0.0235651	MT-ND6	1.62773	yes	no	yes
	9.62437e-07	-0.948361	0.323	0.531	0.0236615	AC004828.1	1.62596	yes	no	no
	9.94159e-07	-0.652623	0.948	0.975	0.0244414	CTNND2	1.61187	yes	no	no
	1.06427e-06	3.1592	0.31	0.146	0.026165	GLRX	1.58228	yes	no	yes
	1.09555e-06	1.50446	0.216	0.063	0.026934	AC117461.1	1.5697	yes	no	yes
	1.10855e-06	-0.819743	0.392	0.615	0.0272537	OSBPL1A	1.56458	yes	no	no
	1.11653e-06	3.7925	0.142	0.021	0.0274499	ACHE	1.56146	yes	no	yes
	1.14246e-06	1.93912	0.336	0.163	0.0280874	IL6ST	1.55149	yes	no	yes
	1.18634e-06	-1.18144	0.194	0.393	0.0291662	CC2D2B	1.53512	yes	no	no
	1.25203e-06	2.0393	0.25	0.088	0.030781	LZTS1-AS1	1.51172	yes	no	yes
	1.25656e-06	-0.380277	0.884	0.971	0.0308924	2024-12-01	1.51015	no	no	no
	1.25859e-06	1.40335	0.483	0.31	0.0309425	PDIA5	1.50944	yes	no	yes
	1.28266e-06	-0.882756	0.224	0.456	0.0315343	ETFDH	1.50122	yes	no	no
	1.41202e-06	1.43811	0.509	0.339	0.0347146	ACTN1	1.45949	yes	no	yes
	1.42439e-06	-0.81287	0.353	0.569	0.0350186	ETV1	1.4557	yes	no	no
	1.46875e-06	1.40844	0.591	0.444	0.0361092	HIVEP3	1.44238	yes	no	yes
	1.49242e-06	1.08793	0.81	0.753	0.036691	MMP16	1.43544	yes	no	yes
	1.49819e-06	-1.378	0.073	0.234	0.0368329	BMP7	1.43376	yes	no	no
	1.54864e-06	0.811553	0.793	0.741	0.0380733	TANC1	1.41938	yes	no	yes
	1.55136e-06	-0.57931	0.547	0.732	0.0381402	ANKRD6	1.41862	yes	no	no
	1.5824e-06	-0.670237	0.388	0.619	0.0389032	ASB18	1.41001	yes	no	no
	1.60342e-06	-0.677189	0.565	0.799	0.03942	NEO1	1.40428	yes	no	no
	1.61396e-06	0.861336	0.849	0.749	0.0396791	CADPS	1.40144	yes	no	yes
	1.62155e-06	-1.01174	0.103	0.285	0.0398658	AC022140.1	1.3994	yes	no	no
	1.72193e-06	-0.961413	0.263	0.481	0.0423337	ADD3	1.37331	yes	no	no
	1.81767e-06	4.72298	0.121	0.013	0.0446873	ITGA4	1.34982	yes	no	yes
	1.86362e-06	-0.461058	0.716	0.895	0.045817	OSBPL6	1.33897	no	no	no
	1.91182e-06	-1.50351	0.297	0.49	0.047002	SYN2	1.32788	yes	no	no
	1.94333e-06	-0.674861	0.573	0.803	0.0477767	ASB3	1.32078	yes	no	no
	2.02008e-06	-1.50932	0.086	0.255	0.0496638	SLC25A18	1.30396	yes	no	no
	2.02282e-06	3.10621	0.112	0.008	0.049731	SLC6A6	1.30337	yes	no	yes
	2.03723e-06	-1.02024	0.371	0.582	0.0500853	SORL1	1.30029	no	no	no
	2.08852e-06	-0.496144	0.849	0.933	0.0513462	CDC42BPA	1.28949	no	no	no
	2.09497e-06	-0.937272	0.362	0.582	0.0515049	SGIP1	1.28815	no	no	no
	2.09679e-06	-0.593951	0.319	0.548	0.0515497	PAG1	1.28777	no	no	no
	2.11446e-06	-0.918699	0.22	0.435	0.0519839	MEGF10	1.28413	no	no	no
	2.2339e-06	-1.48433	0.155	0.343	0.0549205	AL136366.1	1.26027	no	no	no
	2.24617e-06	2.08234	0.306	0.142	0.0552221	SNX10	1.25789	no	no	yes
	2.27228e-06	-1.39862	0.134	0.318	0.0558641	PTPRN2	1.25287	no	no	no
	2.29949e-06	1.40504	0.625	0.544	0.056533	B4GALT5	1.2477	no	no	yes
	2.32998e-06	2.97913	0.168	0.038	0.0572827	ITGB4	1.24198	no	no	yes
	2.37351e-06	-1.09849	0.095	0.272	0.0583529	KCNN2	1.23394	no	no	no
	2.43081e-06	-0.69359	0.728	0.837	0.0597614	RABGAP1L	1.22358	no	no	no
	2.56115e-06	-1.29916	0.125	0.305	0.0629658	MERTK	1.2009	no	no	no
	2.62226e-06	1.06762	0.522	0.335	0.0644684	SMAD1	1.19065	no	no	yes
	2.62733e-06	1.42294	0.509	0.351	0.0645929	AC023282.1	1.18981	no	no	yes
	2.64486e-06	-0.629673	0.728	0.866	0.0650239	LRIG1	1.18693	no	no	no
	2.73037e-06	-1.96504	0.091	0.251	0.0671261	NIM1K	1.17311	no	no	no
	2.7532e-06	-0.812786	0.401	0.611	0.0676873	IGSF11	1.16949	no	no	no
	2.77446e-06	-0.721186	0.754	0.845	0.0682101	DLEU2	1.16615	no	no	no
	2.77743e-06	-2.03399	0.091	0.247	0.0682832	NTNG1	1.16569	no	no	no
	2.81102e-06	1.88293	0.405	0.247	0.0691088	SCD	1.16047	no	no	yes
	2.81311e-06	-3.31859	0.013	0.121	0.0691602	TCERG1L	1.16014	no	no	no
	2.93645e-06	-1.06385	0.276	0.469	0.0721925	PACRG	1.14151	no	no	no
	2.96826e-06	-0.640092	0.345	0.586	0.0729746	OGT	1.13683	no	no	no
	2.99393e-06	0.797791	0.905	0.904	0.0736057	FMN2	1.13309	no	no	yes
	3.08693e-06	2.06115	0.422	0.243	0.0758921	LRRTM3	1.1198	no	no	yes
	3.10371e-06	-3.06489	0.013	0.121	0.0763048	HES5	1.11745	no	no	no
	3.15583e-06	1.63694	0.332	0.163	0.0775861	ANXA2	1.11022	no	no	yes
	3.21464e-06	1.19055	0.526	0.351	0.0790319	LAPTM4B	1.1022	no	no	yes
	3.21935e-06	-0.789366	0.358	0.569	0.0791476	NCALD	1.10156	no	no	no
	3.25909e-06	-1.17918	0.194	0.393	0.0801247	WDR17	1.09623	no	no	no
	3.27961e-06	-0.56901	0.53	0.766	0.0806293	UBR3	1.09351	no	no	no
	3.36682e-06	-1.60943	0.052	0.197	0.0827732	TK2	1.08211	no	no	no
	3.41507e-06	-2.03646	0.06	0.205	0.0839595	DAAM2	1.07593	no	no	no
	3.44549e-06	-0.838339	0.22	0.439	0.0847073	BOD1L1	1.07208	no	no	no
	3.45491e-06	-0.572494	0.698	0.841	0.084939	CPEB4	1.07089	no	no	no
	3.63889e-06	-0.316322	0.483	0.749	0.0894621	AC099792.1	1.04836	no	no	no
	3.72213e-06	-1.29569	0.134	0.314	0.0915086	CDKL5	1.03854	no	no	no
	3.75299e-06	2.19877	0.237	0.084	0.0922672	RUNX1	1.03495	no	no	yes
	3.76351e-06	-3.03687	0.004	0.1	0.0925258	AC005208.1	1.03374	no	no	no
	3.7775e-06	-1.24654	0.164	0.351	0.0928698	PRR5L	1.03213	no	no	no
	3.94136e-06	-2.12065	0.056	0.197	0.0968983	AC007402.1	1.01368	no	no	no
	4.07039e-06	-1.47466	0.345	0.54	0.10007	LRRTM4	0.999694	no	no	no
	4.19575e-06	3.5397	0.125	0.017	0.103153	AC068234.2	0.98652	no	no	yes
	4.23186e-06	-0.96123	0.461	0.669	0.10404	ANKFN1	0.982799	no	no	no
	4.24658e-06	-0.531563	0.728	0.887	0.104402	LUC7L3	0.98129	no	no	no
	4.27696e-06	-0.859063	0.134	0.318	0.105149	CCDC198	0.978194	no	no	no
	4.44457e-06	-0.454711	0.832	0.929	0.10927	SOX6	0.9615	no	no	no
	4.48108e-06	1.64846	0.422	0.247	0.110167	ATP6AP2	0.957947	no	no	yes
	4.50418e-06	0.932091	0.698	0.623	0.110735	DPF3	0.955714	no	no	yes
	4.76445e-06	-0.921829	0.616	0.812	0.117134	PDZRN3	0.931317	no	no	no
	4.92912e-06	-0.563657	0.345	0.556	0.121182	WDR33	0.91656	no	no	no
	5.22799e-06	-0.924183	0.159	0.351	0.12853	LINC02060	0.890995	no	no	no
	5.25101e-06	-1.55522	0.047	0.184	0.129096	AC093305.1	0.889087	no	no	no
	5.25819e-06	1.21446	0.672	0.569	0.129273	MED12L	0.888493	no	no	yes
	5.31461e-06	1.17028	0.72	0.623	0.13066	VCL	0.883858	no	no	yes
	5.34957e-06	-0.945759	0.332	0.544	0.131519	CDH4	0.881011	no	no	no
	5.35067e-06	-0.51344	0.668	0.866	0.131546	MDGA2	0.880921	no	no	no
	5.37362e-06	2.5095	0.22	0.079	0.13211	AL031280.1	0.879063	no	no	yes
	5.53668e-06	-0.798706	0.241	0.452	0.136119	PPM1L	0.86608	no	no	no
	5.61654e-06	-2.47703	0.013	0.117	0.138083	AL590999.1	0.859861	no	no	no
	5.67435e-06	-1.79459	0.134	0.301	0.139504	AC011632.1	0.855414	no	no	no
	5.85828e-06	4.51344	0.103	0.008	0.144026	BNC2	0.84156	no	no	yes
	6.07252e-06	-0.49434	0.47	0.678	0.149293	KAT2B	0.825961	no	no	no
	6.07986e-06	-0.678686	0.659	0.828	0.149473	BCL2L14	0.825436	no	no	no
	6.1071e-06	-1.1268	0.134	0.31	0.150143	CAMK4	0.823495	no	no	no
	6.14911e-06	-0.617326	0.569	0.778	0.151176	KIF21A	0.820518	no	no	no
	6.22451e-06	-0.317785	0.539	0.774	0.15303	TMTC2	0.815225	no	no	no
	6.4043e-06	-1.04596	0.129	0.31	0.15745	ATP2B2	0.802858	no	no	no
	6.40858e-06	1.46277	0.388	0.218	0.157555	ME1	0.802568	no	no	yes
	6.49576e-06	-1.61598	0.047	0.184	0.159698	AC073389.2	0.7967	no	no	no
	6.5198e-06	-2.23196	0.047	0.18	0.160289	KCNU1	0.795095	no	no	no
	6.70019e-06	-0.839582	0.323	0.556	0.164724	LINC00632	0.783242	no	no	no
	6.70033e-06	-1.12618	0.198	0.393	0.164728	SUSD4	0.783233	no	no	no
	6.70252e-06	-0.58653	0.625	0.841	0.164782	AC078842.2	0.783091	no	no	no
	6.71259e-06	-0.59086	0.259	0.481	0.165029	DTNB	0.78244	no	no	no
	6.83212e-06	-0.747547	0.392	0.603	0.167968	TBL1X	0.774775	no	no	no
	6.93537e-06	-0.772254	0.47	0.678	0.170506	ZNF704	0.76826	no	no	no
	6.93622e-06	-5.42413	0	0.084	0.170527	AC016987.1	0.768207	no	no	no
	7.26744e-06	-0.757943	0.444	0.665	0.17867	SEPTIN11	0.747948	no	no	no
	7.27224e-06	-1.80039	0.052	0.188	0.178788	FAM222A-AS1	0.747662	no	no	no
	7.27494e-06	-0.626806	0.953	0.971	0.178854	LRRC4C	0.7475	no	no	no
	7.3105e-06	-0.818591	0.509	0.711	0.179729	STK39	0.745383	no	no	no
	7.49599e-06	-1.17341	0.147	0.318	0.184289	CRB1	0.734501	no	no	no
	7.54797e-06	2.3586	0.177	0.05	0.185567	RTL1	0.7315	no	no	yes
	7.77203e-06	-0.828874	0.547	0.741	0.191075	SEMA6A	0.718795	no	no	no
	7.94388e-06	-0.480024	0.595	0.791	0.1953	FZD3	0.709297	no	no	no
	8.00907e-06	-1.57017	0.112	0.276	0.196903	BLM	0.705747	no	no	no
	8.26738e-06	-0.428013	0.228	0.444	0.203254	HES4	0.691962	no	no	no
	8.4001e-06	-0.599828	0.599	0.795	0.206517	CRNDE	0.685045	no	no	no
	8.60259e-06	-3.25979	0.013	0.113	0.211495	LINC00364	0.674701	no	no	no
	8.75747e-06	1.3795	0.5	0.368	0.215302	METRN	0.666951	no	no	yes
	8.9114e-06	0.361334	0.138	0.31	0.219087	GPC5	0.659384	no	no	yes
	9.14297e-06	0.966202	0.78	0.753	0.22478	CLU	0.648243	no	yes	yes
	9.18693e-06	-1.63508	0.151	0.322	0.225861	KCNJ6	0.64616	no	no	no
	9.56717e-06	-0.510803	0.69	0.837	0.235209	NLGN4X	0.628546	no	no	no
	9.71296e-06	0.643598	0.888	0.866	0.238793	PEG10	0.621978	no	no	yes
	9.84265e-06	0.886623	0.806	0.803	0.241982	NRCAM	0.616218	no	no	yes
	1.00228e-05	0.992712	0.603	0.46	0.246412	COL4A1	0.608339	no	no	yes
	1.01093e-05	-1.10807	0.147	0.322	0.248537	NADK2	0.604609	no	no	no
	1.01721e-05	-1.44574	0.06	0.201	0.250081	ZCCHC4	0.601918	no	no	no
	1.02852e-05	-0.798872	0.233	0.452	0.252862	ENOX1	0.597116	no	no	no
	1.02906e-05	-0.862453	0.228	0.431	0.252994	MTHFD2L	0.59689	no	no	no
	1.05817e-05	1.88396	0.289	0.138	0.260151	AQP4	0.584774	no	no	yes
	1.07135e-05	-0.777544	0.306	0.515	0.263392	COX10-AS1	0.579398	no	no	no
	1.15617e-05	-0.727685	0.125	0.301	0.284244	SZT2	0.546308	no	no	no
	1.19055e-05	-0.534197	0.241	0.452	0.292696	IQCA1	0.533583	no	no	no
	1.19322e-05	-0.435759	0.509	0.72	0.293353	GABPB1-AS1	0.532609	no	no	no
	1.19837e-05	-0.577696	0.345	0.548	0.29462	SORBS2	0.530738	no	no	no
	1.19925e-05	1.93191	0.31	0.159	0.294836	RAB3IP	0.530419	no	no	yes
	1.2101e-05	1.44966	0.474	0.343	0.297502	HSP90B1	0.52651	no	no	yes
	1.23211e-05	-1.03264	0.22	0.414	0.302914	NXN	0.51868	no	no	no
	1.25935e-05	-1.22799	0.129	0.293	0.30961	TUBE1	0.509185	no	no	no
	1.26366e-05	-0.529787	0.431	0.669	0.310672	RNF216	0.507698	no	no	no
	1.28485e-05	-0.218494	0.185	0.385	0.31588	STMN4	0.500477	no	no	no
	1.2967e-05	1.29001	0.371	0.201	0.318793	TGFBR2	0.496491	no	no	yes
	1.29706e-05	-0.766183	0.319	0.523	0.318882	SHC3	0.49637	no	no	no
	1.31414e-05	-1.50992	0.039	0.159	0.323082	AP003025.1	0.490688	no	no	no
	1.32209e-05	-1.27755	0.091	0.247	0.325037	AC073878.1	0.488067	no	no	no
	1.34473e-05	-0.275682	0.435	0.661	0.330603	MYO10	0.480694	no	no	no
	1.39702e-05	-1.51291	0.047	0.176	0.343458	FAM182B	0.464126	no	no	no
	1.42238e-05	-0.302611	0.375	0.607	0.349693	LSAMP-AS1	0.456313	no	no	no
	1.44055e-05	0.475049	0.599	0.385	0.354158	SHISA9	0.450803	no	no	yes
	1.4406e-05	-0.785518	0.181	0.372	0.354171	C3orf70	0.450787	no	no	no
	1.46368e-05	-0.795614	0.655	0.812	0.359845	TENT5A	0.443884	no	no	no
	1.5914e-05	-0.694058	0.172	0.36	0.391245	SOX9-AS1	0.407552	no	no	no
	1.61197e-05	1.20949	0.496	0.36	0.396304	FBN2	0.401972	no	no	yes
	1.62018e-05	2.20212	0.336	0.188	0.398322	PGM2L1	0.399766	no	no	yes
	1.62151e-05	-0.983642	0.216	0.402	0.398649	FIRRE	0.399409	no	no	no
	1.63616e-05	-2.10336	0.047	0.172	0.402251	MAP3K8	0.395503	no	no	no
	1.64338e-05	-1.46834	0.047	0.176	0.404025	CDH12	0.393592	no	no	no
	1.66186e-05	1.89681	0.371	0.226	0.408569	SERPINB6	0.388735	no	no	yes
	1.73546e-05	-1.6862	0.125	0.28	0.426663	KCNQ5	0.369915	no	no	no
	1.87045e-05	-0.668528	0.509	0.72	0.459851	AC131571.1	0.337383	no	no	no
	1.88647e-05	-0.475942	0.884	0.954	0.463788	MSI2	0.333681	no	no	no
	1.88722e-05	-0.87334	0.22	0.418	0.463973	AC025171.1	0.333508	no	no	no
	1.89602e-05	0.811746	0.457	0.301	0.466136	COL5A2	0.331487	no	no	yes
	1.91129e-05	-0.631607	0.159	0.351	0.469892	SLC1A4	0.328002	no	no	no
	1.91725e-05	-0.953511	0.323	0.519	0.471356	RFTN2	0.326651	no	no	no
	1.93506e-05	-0.541556	0.72	0.891	0.475735	RNF130	0.322635	no	no	no
	1.93632e-05	-0.634815	0.384	0.598	0.476043	ZNF518A	0.322354	no	no	no
	1.96002e-05	0.626283	0.922	0.891	0.481871	WSB1	0.317069	no	no	yes
	2.0427e-05	-0.647844	0.694	0.858	0.502197	FRMD4A	0.299126	no	no	no
	2.08815e-05	-0.51714	0.375	0.586	0.513372	PREX1	0.289568	no	no	no
	2.12634e-05	-1.2654	0.172	0.347	0.522761	AL589740.1	0.281697	no	no	no
	2.21799e-05	0.656333	0.793	0.703	0.545294	ACTG1	0.263369	no	no	yes
	2.23559e-05	-0.27053	0.431	0.669	0.549619	SLC1A2	0.259938	no	no	no
	2.29077e-05	-2.93102	0.009	0.096	0.563185	AL034348.1	0.249349	no	no	no
	2.31022e-05	-0.604563	0.31	0.544	0.567969	ANKRD36	0.245676	no	no	no
	2.35022e-05	-0.726313	0.659	0.787	0.577802	ZNF521	0.238221	no	no	no
	2.35997e-05	-1.01771	0.19	0.368	0.580199	FAM27C	0.236423	no	no	no
	2.38006e-05	-0.588868	0.711	0.904	0.585139	PCDH9-AS2	0.232741	no	no	no
	2.39603e-05	-1.39432	0.056	0.184	0.589065	AL161804.1	0.229837	no	no	no
	2.40033e-05	-1.15771	0.108	0.259	0.59012	LINC01967	0.22906	no	no	no
	2.42668e-05	-0.67486	0.599	0.791	0.5966	MARK1	0.224317	no	no	no
	2.44349e-05	-0.576741	0.634	0.799	0.600731	DLEU1	0.22132	no	no	no
	2.51186e-05	3.40525	0.246	0.113	0.61754	ITPRID1	0.209335	no	no	yes
	2.51233e-05	-1.2018	0.078	0.218	0.617656	TMX4	0.209253	no	no	no
	2.51326e-05	-0.651211	0.349	0.582	0.617886	FAM13A	0.209092	no	no	no
	2.58824e-05	-0.868225	0.198	0.381	0.63632	ZFP64	0.196324	no	no	no
	2.61341e-05	-1.08741	0.125	0.289	0.642507	AC018832.1	0.192122	no	no	no
	2.64627e-05	-1.04972	0.138	0.301	0.650585	AFF2	0.186696	no	no	no
	2.75959e-05	-0.3941	0.677	0.862	0.678444	RASAL2	0.168486	no	no	no
	2.84594e-05	-0.829292	0.095	0.238	0.699673	MKX	0.155105	no	no	no
	2.89829e-05	-0.897193	0.047	0.172	0.712544	AP003718.1	0.147188	no	no	no
	2.91149e-05	-0.658707	0.211	0.393	0.71579	ARHGEF10	0.145214	no	no	no
	2.94313e-05	-0.563178	0.405	0.615	0.723568	TYW1	0.140521	no	no	no
	3.09439e-05	-0.477485	0.5	0.707	0.760757	TTN	0.118754	no	no	no
	3.09524e-05	-0.707161	0.147	0.322	0.760966	ALDH1L2	0.118635	no	no	no
	3.12218e-05	-1.05705	0.095	0.247	0.767589	RSPH3	0.114871	no	no	no
	3.20224e-05	-1.00283	0.121	0.28	0.787271	MTHFD2	0.103876	no	no	no
	3.21127e-05	-1.17985	0.108	0.259	0.789491	PLPPR5	0.102653	no	no	no
	3.25336e-05	2.17291	0.306	0.167	0.799838	DPYD	0.0969981	no	no	yes
	3.26718e-05	-0.818139	0.216	0.397	0.803237	AC004540.1	0.0951561	no	no	no
	3.26946e-05	-0.7547	0.591	0.766	0.803796	XKR6	0.094854	no	no	no
	3.27232e-05	-1.4249	0.198	0.364	0.804501	POT1-AS1	0.0944734	no	no	no
	3.27846e-05	-0.853929	0.181	0.368	0.806008	CPNE5	0.0936605	no	no	no
	3.27917e-05	-0.524799	0.293	0.494	0.806185	GLI2	0.0935654	no	no	no
	3.28727e-05	-0.234501	0.022	0.121	0.808175	PPARGC1A	0.0924945	no	no	no
	3.36347e-05	-0.810054	0.418	0.611	0.826909	ALOX12-AS1	0.0825423	no	no	no
	3.45894e-05	-1.20783	0.108	0.259	0.85038	AL049629.1	0.070387	no	no	no
	3.45998e-05	-0.872668	0.25	0.431	0.850637	LDAH	0.0702556	no	no	no
	3.478e-05	-1.23845	0.095	0.238	0.855066	AC023095.1	0.0680005	no	no	no
	3.62081e-05	-0.329258	0.823	0.95	0.890177	MIR100HG	0.0505235	no	no	no
	3.6295e-05	-0.661628	0.409	0.603	0.892313	SASH1	0.0494827	no	no	no
	3.68757e-05	-1.50616	0.147	0.301	0.90659	ACAD10	0.0425892	no	no	no
	3.71187e-05	-0.998361	0.276	0.444	0.912563	ERCC8	0.039737	no	no	no
	3.71738e-05	6.00813	0.069	0	0.913917	AC006206.2	0.0390933	no	no	yes
	3.80739e-05	-0.879537	0.315	0.523	0.936046	HDAC4	0.0287028	no	no	no
	3.94698e-05	-0.543301	0.733	0.837	0.970364	TRIM9	0.0130654	no	no	no
	3.99991e-05	-0.378539	0.103	0.259	0.983378	NDRG4	0.00727937	no	no	no
	4.00316e-05	-1.68468	0.034	0.142	0.984178	SLC7A11-AS1	0.00692652	no	no	no
	4.02029e-05	-0.423158	0.267	0.481	0.988389	IL3RA	0.00507225	no	no	no
	4.05214e-05	0.531455	0.974	0.983	0.996218	MAML2	0.00164571	no	no	yes

[truncated: 13 more sheets: S11, S12, S13, S14, S15, S16, S17, S18, S19, S20, S21, S22, S23]
